# Supplementary material for: Generation of human appetite-regulating neurons and tanycytes from pluripotent stem cells
Source: Cell Stem Cell. 2026 Jul 2;33(7):1174–1190.e11. doi: 10.1016/j.stem.2026.05.005 (PMC13353052; doi:10.1016/j.stem.2026.05.005)
Supplement: Table S7. DEG list in sc/snRNA-seq datasets, related to Figure 2 [file mmc2.xlsx]

## Sheet: d16_ARC
	gene	logFC	logCPM	F	PValue	FDR	comparison	cluster
DLX5	DLX5	4.54988	4.83503	1127.1	3.26311e-31	4.5367e-27	clusterDLX6-AS1+ neurons_vs_others	DLX6-AS1+ neurons
KCNJ3	KCNJ3	3.82181	6.40775	940.257	1.12346e-29	7.80971e-26	clusterDLX6-AS1+ neurons_vs_others	DLX6-AS1+ neurons
SCG3	SCG3	2.83576	6.92703	793.959	2.98224e-28	1.38207e-24	clusterDLX6-AS1+ neurons_vs_others	DLX6-AS1+ neurons
HTATSF1	HTATSF1	2.17608	8.3901	962.644	4.83844e-28	1.68172e-24	clusterDLX6-AS1+ neurons_vs_others	DLX6-AS1+ neurons
DLX2	DLX2	5.38133	3.35762	668.281	8.19893e-27	2.27979e-23	clusterDLX6-AS1+ neurons_vs_others	DLX6-AS1+ neurons
ELAVL3	ELAVL3	2.24333	7.46599	650.471	1.37456e-26	3.1851e-23	clusterDLX6-AS1+ neurons_vs_others	DLX6-AS1+ neurons
LINC02197	LINC02197	6.26029	2.22716	637.522	2.01826e-26	4.00855e-23	clusterDLX6-AS1+ neurons_vs_others	DLX6-AS1+ neurons
SCN3A	SCN3A	2.37999	7.03359	611.409	4.48049e-26	7.78653e-23	clusterDLX6-AS1+ neurons_vs_others	DLX6-AS1+ neurons
DLGAP2	DLGAP2	4.71205	6.97338	1752.48	1.47791e-25	2.28304e-22	clusterDLX6-AS1+ neurons_vs_others	DLX6-AS1+ neurons
KIF5C	KIF5C	1.69302	8.11082	552.922	3.02241e-25	4.20206e-22	clusterDLX6-AS1+ neurons_vs_others	DLX6-AS1+ neurons
GAD2	GAD2	5.65896	3.87927	877.984	9.27774e-25	1.17262e-21	clusterDLX6-AS1+ neurons_vs_others	DLX6-AS1+ neurons
GABRB3	GABRB3	1.89316	7.80662	539.889	1.64984e-24	1.91147e-21	clusterDLX6-AS1+ neurons_vs_others	DLX6-AS1+ neurons
PPFIA2	PPFIA2	1.74258	7.21094	503.119	1.79291e-24	1.91745e-21	clusterDLX6-AS1+ neurons_vs_others	DLX6-AS1+ neurons
NALCN	NALCN	3.33786	5.01352	498.03	2.17039e-24	2.15535e-21	clusterDLX6-AS1+ neurons_vs_others	DLX6-AS1+ neurons
GDAP1L1	GDAP1L1	2.26417	6.23959	492.615	2.66489e-24	2.46999e-21	clusterDLX6-AS1+ neurons_vs_others	DLX6-AS1+ neurons
COPG2	COPG2	1.55378	8.2614	485.676	3.47751e-24	3.02173e-21	clusterDLX6-AS1+ neurons_vs_others	DLX6-AS1+ neurons
MIR7-3HG	MIR7-3HG	4.22013	5.07396	604.642	1.03603e-23	8.47286e-21	clusterDLX6-AS1+ neurons_vs_others	DLX6-AS1+ neurons
TUBB3	TUBB3	1.26783	10.4897	449.215	1.49574e-23	1.15529e-20	clusterDLX6-AS1+ neurons_vs_others	DLX6-AS1+ neurons
LNX2	LNX2	3.11015	4.33222	427.901	3.69404e-23	2.70306e-20	clusterDLX6-AS1+ neurons_vs_others	DLX6-AS1+ neurons
SYBU	SYBU	2.18991	5.93369	413.395	7.00026e-23	4.82116e-20	clusterDLX6-AS1+ neurons_vs_others	DLX6-AS1+ neurons
HMX3	HMX3	7.67926	1.82207	496.438	7.28219e-23	4.82116e-20	clusterDLX6-AS1+ neurons_vs_others	DLX6-AS1+ neurons
GSX1	GSX1	6.8301	2.574	482.159	1.19736e-22	7.56676e-20	clusterDLX6-AS1+ neurons_vs_others	DLX6-AS1+ neurons
SYT1	SYT1	1.28976	10.6425	444.444	1.65034e-22	9.97596e-20	clusterDLX6-AS1+ neurons_vs_others	DLX6-AS1+ neurons
GLCE	GLCE	2.72802	4.64542	384.821	2.62409e-22	1.45931e-19	clusterDLX6-AS1+ neurons_vs_others	DLX6-AS1+ neurons
TLCD3B	TLCD3B	2.49321	5.78785	383.257	2.82819e-22	1.51232e-19	clusterDLX6-AS1+ neurons_vs_others	DLX6-AS1+ neurons
TERF2IP	TERF2IP	1.19504	8.26568	372.758	4.70912e-22	2.4222e-19	clusterDLX6-AS1+ neurons_vs_others	DLX6-AS1+ neurons
KCNH8	KCNH8	1.61509	7.57301	372.042	4.87821e-22	2.4222e-19	clusterDLX6-AS1+ neurons_vs_others	DLX6-AS1+ neurons
CLASP2	CLASP2	1.18606	8.54162	367.139	6.2202e-22	2.98205e-19	clusterDLX6-AS1+ neurons_vs_others	DLX6-AS1+ neurons
DLX1	DLX1	6.57329	3.86599	756.53	1.30564e-21	6.05079e-19	clusterDLX6-AS1+ neurons_vs_others	DLX6-AS1+ neurons
ELAVL4	ELAVL4	3.39181	6.97395	628.773	1.51779e-21	6.80705e-19	clusterDLX6-AS1+ neurons_vs_others	DLX6-AS1+ neurons
RTN1	RTN1	2.06416	8.72754	633.373	2.49314e-21	1.08319e-18	clusterDLX6-AS1+ neurons_vs_others	DLX6-AS1+ neurons
PAK5	PAK5	1.80868	6.37119	332.814	3.71845e-21	1.52774e-18	clusterDLX6-AS1+ neurons_vs_others	DLX6-AS1+ neurons
NSG1	NSG1	1.8169	6.96368	332.727	3.73612e-21	1.52774e-18	clusterDLX6-AS1+ neurons_vs_others	DLX6-AS1+ neurons
CHGB	CHGB	2.0339	5.8455	324.275	5.95229e-21	2.36442e-18	clusterDLX6-AS1+ neurons_vs_others	DLX6-AS1+ neurons
MLLT11	MLLT11	1.29156	8.78893	322.664	6.51271e-21	2.45441e-18	clusterDLX6-AS1+ neurons_vs_others	DLX6-AS1+ neurons
NSG2	NSG2	4.33906	3.70332	322.612	6.53192e-21	2.45441e-18	clusterDLX6-AS1+ neurons_vs_others	DLX6-AS1+ neurons
GAL	GAL	7.08013	1.54014	377.445	7.4465e-21	2.72444e-18	clusterDLX6-AS1+ neurons_vs_others	DLX6-AS1+ neurons
PHACTR1	PHACTR1	1.4267	7.54582	316.97	8.98108e-21	3.20164e-18	clusterDLX6-AS1+ neurons_vs_others	DLX6-AS1+ neurons
SOX11	SOX11	1.10622	9.49475	314.971	1.00659e-20	3.45824e-18	clusterDLX6-AS1+ neurons_vs_others	DLX6-AS1+ neurons
ATCAY	ATCAY	2.062	6.28359	314.742	1.01984e-20	3.45824e-18	clusterDLX6-AS1+ neurons_vs_others	DLX6-AS1+ neurons
CSRNP3	CSRNP3	1.25331	8.48527	305.501	1.74303e-20	5.76986e-18	clusterDLX6-AS1+ neurons_vs_others	DLX6-AS1+ neurons
ENOX2	ENOX2	2.17379	6.08004	372.643	1.99145e-20	6.43885e-18	clusterDLX6-AS1+ neurons_vs_others	DLX6-AS1+ neurons
SRRM4	SRRM4	2.70124	6.93249	474.363	2.21153e-20	6.86782e-18	clusterDLX6-AS1+ neurons_vs_others	DLX6-AS1+ neurons
TAGLN3	TAGLN3	2.1908	7.33179	393.703	2.22291e-20	6.86782e-18	clusterDLX6-AS1+ neurons_vs_others	DLX6-AS1+ neurons
TUBB2B	TUBB2B	1.00641	9.63828	294.292	3.40546e-20	1.02104e-17	clusterDLX6-AS1+ neurons_vs_others	DLX6-AS1+ neurons
NMNAT2	NMNAT2	2.49712	5.70324	293.252	3.62799e-20	1.05083e-17	clusterDLX6-AS1+ neurons_vs_others	DLX6-AS1+ neurons
CELF3	CELF3	2.69195	4.63463	292.111	3.88949e-20	1.09819e-17	clusterDLX6-AS1+ neurons_vs_others	DLX6-AS1+ neurons
FRMD5	FRMD5	1.51724	7.30974	291.861	3.94946e-20	1.09819e-17	clusterDLX6-AS1+ neurons_vs_others	DLX6-AS1+ neurons
RCAN2	RCAN2	2.0727	5.7789	291.422	4.05719e-20	1.10602e-17	clusterDLX6-AS1+ neurons_vs_others	DLX6-AS1+ neurons
PLCXD3	PLCXD3	3.96961	2.78978	289.457	4.57788e-20	1.22397e-17	clusterDLX6-AS1+ neurons_vs_others	DLX6-AS1+ neurons
AC008056.1	AC008056.1	3.2792	5.23797	396.357	1.50748e-19	3.95444e-17	clusterDLX6-AS1+ neurons_vs_others	DLX6-AS1+ neurons
PTPRN2	PTPRN2	1.14921	8.36606	269.686	1.60893e-19	4.1424e-17	clusterDLX6-AS1+ neurons_vs_others	DLX6-AS1+ neurons
MAML3	MAML3	1.35611	8.05022	307.331	1.7512e-19	4.42672e-17	clusterDLX6-AS1+ neurons_vs_others	DLX6-AS1+ neurons
LINC02641	LINC02641	2.95585	3.90099	255.229	4.24894e-19	1.05487e-16	clusterDLX6-AS1+ neurons_vs_others	DLX6-AS1+ neurons
CRMP1	CRMP1	1.14108	7.98326	253.574	4.76299e-19	1.16175e-16	clusterDLX6-AS1+ neurons_vs_others	DLX6-AS1+ neurons
OTP	OTP	3.06118	5.50358	252.851	5.00748e-19	1.20033e-16	clusterDLX6-AS1+ neurons_vs_others	DLX6-AS1+ neurons
CELF5	CELF5	1.66826	6.48484	250.361	5.95592e-19	1.38563e-16	clusterDLX6-AS1+ neurons_vs_others	DLX6-AS1+ neurons
GAD1	GAD1	3.41517	3.43556	277.362	5.97984e-19	1.38563e-16	clusterDLX6-AS1+ neurons_vs_others	DLX6-AS1+ neurons
PPM1E	PPM1E	1.03587	8.37158	248.765	6.66164e-19	1.51831e-16	clusterDLX6-AS1+ neurons_vs_others	DLX6-AS1+ neurons
SLC32A1	SLC32A1	6.58168	1.71892	282.768	8.6879e-19	1.94819e-16	clusterDLX6-AS1+ neurons_vs_others	DLX6-AS1+ neurons
L1CAM	L1CAM	2.23289	4.77365	242.232	1.06045e-18	2.34023e-16	clusterDLX6-AS1+ neurons_vs_others	DLX6-AS1+ neurons
PRKAR2B	PRKAR2B	1.44018	7.06633	241.351	1.12992e-18	2.45458e-16	clusterDLX6-AS1+ neurons_vs_others	DLX6-AS1+ neurons
DLX6	DLX6	4.62479	2.94697	255.491	1.33817e-18	2.86224e-16	clusterDLX6-AS1+ neurons_vs_others	DLX6-AS1+ neurons
TNRC6C	TNRC6C	1.28945	6.87305	237.608	1.48325e-18	3.07785e-16	clusterDLX6-AS1+ neurons_vs_others	DLX6-AS1+ neurons
CCDC85A	CCDC85A	3.57838	5.1421	582.865	1.96264e-18	3.95458e-16	clusterDLX6-AS1+ neurons_vs_others	DLX6-AS1+ neurons
SVOP	SVOP	4.8796	3.95771	268.251	2.03933e-18	4.05041e-16	clusterDLX6-AS1+ neurons_vs_others	DLX6-AS1+ neurons
AC027288.3	AC027288.3	1.37669	6.7514	232.912	2.09777e-18	4.1078e-16	clusterDLX6-AS1+ neurons_vs_others	DLX6-AS1+ neurons
KSR2	KSR2	2.39707	4.81115	230.968	2.42576e-18	4.68408e-16	clusterDLX6-AS1+ neurons_vs_others	DLX6-AS1+ neurons
PBX3	PBX3	1.0388	8.18948	229.948	2.61896e-18	4.98785e-16	clusterDLX6-AS1+ neurons_vs_others	DLX6-AS1+ neurons
ATP1A3	ATP1A3	2.61964	4.94506	229.746	2.65896e-18	4.99561e-16	clusterDLX6-AS1+ neurons_vs_others	DLX6-AS1+ neurons
SEZ6L2	SEZ6L2	1.34144	6.85267	227.583	3.1317e-18	5.80534e-16	clusterDLX6-AS1+ neurons_vs_others	DLX6-AS1+ neurons
TRPC4	TRPC4	4.01642	3.83359	369.932	4.10118e-18	7.50245e-16	clusterDLX6-AS1+ neurons_vs_others	DLX6-AS1+ neurons
NFASC	NFASC	2.31933	4.82922	223.337	4.33427e-18	7.8259e-16	clusterDLX6-AS1+ neurons_vs_others	DLX6-AS1+ neurons
GNAO1	GNAO1	1.97831	5.78821	217.06	7.07619e-18	1.26129e-15	clusterDLX6-AS1+ neurons_vs_others	DLX6-AS1+ neurons
MAP6	MAP6	1.10029	7.4716	215.01	8.32666e-18	1.4637e-15	clusterDLX6-AS1+ neurons_vs_others	DLX6-AS1+ neurons
SYT5	SYT5	3.04758	4.04284	209.324	1.31677e-17	2.23256e-15	clusterDLX6-AS1+ neurons_vs_others	DLX6-AS1+ neurons
RAB3A	RAB3A	2.79793	4.13051	206.461	1.66505e-17	2.78906e-15	clusterDLX6-AS1+ neurons_vs_others	DLX6-AS1+ neurons
KIDINS220	KIDINS220	1.00554	8.06495	194.561	4.5525e-17	7.3597e-15	clusterDLX6-AS1+ neurons_vs_others	DLX6-AS1+ neurons
SGIP1	SGIP1	1.95986	5.84989	208.274	5.07113e-17	8.0118e-15	clusterDLX6-AS1+ neurons_vs_others	DLX6-AS1+ neurons
STMN2	STMN2	3.6354	10.5835	1317.55	6.16884e-17	9.52949e-15	clusterDLX6-AS1+ neurons_vs_others	DLX6-AS1+ neurons
MYT1	MYT1	3.18571	3.79936	190.776	6.33687e-17	9.68148e-15	clusterDLX6-AS1+ neurons_vs_others	DLX6-AS1+ neurons
RFTN1	RFTN1	1.56166	5.41895	190.611	6.42986e-17	9.71677e-15	clusterDLX6-AS1+ neurons_vs_others	DLX6-AS1+ neurons
RBP1	RBP1	2.76238	8.4571	773.61	6.93028e-17	1.03604e-14	clusterDLX6-AS1+ neurons_vs_others	DLX6-AS1+ neurons
KALRN	KALRN	1.06385	8.37497	192.134	7.32834e-17	1.08389e-14	clusterDLX6-AS1+ neurons_vs_others	DLX6-AS1+ neurons
CDK5R1	CDK5R1	2.10549	4.92753	187.788	8.25907e-17	1.20869e-14	clusterDLX6-AS1+ neurons_vs_others	DLX6-AS1+ neurons
DNER	DNER	2.62261	5.30549	208.937	9.39211e-17	1.33467e-14	clusterDLX6-AS1+ neurons_vs_others	DLX6-AS1+ neurons
KCNJ6	KCNJ6	3.65508	2.5275	186.246	9.48214e-17	1.33467e-14	clusterDLX6-AS1+ neurons_vs_others	DLX6-AS1+ neurons
ADAM22	ADAM22	1.60083	5.97834	186.22	9.50386e-17	1.33467e-14	clusterDLX6-AS1+ neurons_vs_others	DLX6-AS1+ neurons
KIF5A	KIF5A	1.41748	6.3412	185.485	1.01547e-16	1.41181e-14	clusterDLX6-AS1+ neurons_vs_others	DLX6-AS1+ neurons
AC069228.1	AC069228.1	2.31236	4.72085	185.277	1.03468e-16	1.42428e-14	clusterDLX6-AS1+ neurons_vs_others	DLX6-AS1+ neurons
ST8SIA3	ST8SIA3	3.15624	3.63166	185.142	1.04738e-16	1.42761e-14	clusterDLX6-AS1+ neurons_vs_others	DLX6-AS1+ neurons
DPYSL3	DPYSL3	1.26866	7.52383	189.184	1.27241e-16	1.7175e-14	clusterDLX6-AS1+ neurons_vs_others	DLX6-AS1+ neurons
ISL1	ISL1	2.54787	7.84961	475.848	1.64366e-16	2.11591e-14	clusterDLX6-AS1+ neurons_vs_others	DLX6-AS1+ neurons
PTPRO	PTPRO	1.88126	7.021	287.42	1.74717e-16	2.22853e-14	clusterDLX6-AS1+ neurons_vs_others	DLX6-AS1+ neurons
PTPRN	PTPRN	4.47375	3.30259	189.189	1.88258e-16	2.35798e-14	clusterDLX6-AS1+ neurons_vs_others	DLX6-AS1+ neurons
CNIH2	CNIH2	1.62023	6.03075	173.766	3.0055e-16	3.64646e-14	clusterDLX6-AS1+ neurons_vs_others	DLX6-AS1+ neurons
ZCCHC12	ZCCHC12	4.00005	3.33452	220.083	3.0162e-16	3.64646e-14	clusterDLX6-AS1+ neurons_vs_others	DLX6-AS1+ neurons
NDST3	NDST3	2.27785	5.29309	199.552	3.37734e-16	4.04786e-14	clusterDLX6-AS1+ neurons_vs_others	DLX6-AS1+ neurons
MTSS1	MTSS1	1.14002	7.05374	171.193	3.84475e-16	4.56868e-14	clusterDLX6-AS1+ neurons_vs_others	DLX6-AS1+ neurons
ERO1B	ERO1B	2.3425	5.44745	243.788	4.09831e-16	4.82872e-14	clusterDLX6-AS1+ neurons_vs_others	DLX6-AS1+ neurons
POU6F2	POU6F2	2.14052	5.50949	169.921	4.34706e-16	5.07875e-14	clusterDLX6-AS1+ neurons_vs_others	DLX6-AS1+ neurons
GRIK3	GRIK3	2.19312	4.50188	169.826	4.38734e-16	5.0831e-14	clusterDLX6-AS1+ neurons_vs_others	DLX6-AS1+ neurons
DOCK3	DOCK3	1.05738	7.56065	169.425	4.56146e-16	5.1982e-14	clusterDLX6-AS1+ neurons_vs_others	DLX6-AS1+ neurons
ST7	ST7	1.17892	6.7777	165.169	6.92519e-16	7.64134e-14	clusterDLX6-AS1+ neurons_vs_others	DLX6-AS1+ neurons
CHGA	CHGA	3.34437	3.59052	162.596	8.95161e-16	9.72298e-14	clusterDLX6-AS1+ neurons_vs_others	DLX6-AS1+ neurons
DLX6-AS1	DLX6-AS1	6.43762	6.53581	1295.82	9.56591e-16	1.03097e-13	clusterDLX6-AS1+ neurons_vs_others	DLX6-AS1+ neurons
PHYHIPL	PHYHIPL	1.53441	6.30624	182.074	9.87256e-16	1.05583e-13	clusterDLX6-AS1+ neurons_vs_others	DLX6-AS1+ neurons
STARD4-AS1	STARD4-AS1	1.07588	7.38098	160.69	1.08486e-15	1.14264e-13	clusterDLX6-AS1+ neurons_vs_others	DLX6-AS1+ neurons
MBNL3	MBNL3	2.57973	5.08465	224.694	1.12973e-15	1.17896e-13	clusterDLX6-AS1+ neurons_vs_others	DLX6-AS1+ neurons
AC022469.2	AC022469.2	7.03397	0.895601	191.391	1.18685e-15	1.22228e-13	clusterDLX6-AS1+ neurons_vs_others	DLX6-AS1+ neurons
ACTL6B	ACTL6B	3.28662	3.16952	156.579	1.65274e-15	1.67723e-13	clusterDLX6-AS1+ neurons_vs_others	DLX6-AS1+ neurons
GPC2	GPC2	1.47159	5.87631	152.865	2.43642e-15	2.43694e-13	clusterDLX6-AS1+ neurons_vs_others	DLX6-AS1+ neurons
NDRG4	NDRG4	1.82563	5.27493	152.659	2.48978e-15	2.47253e-13	clusterDLX6-AS1+ neurons_vs_others	DLX6-AS1+ neurons
ECEL1	ECEL1	3.53768	3.4157	189.981	2.98107e-15	2.91872e-13	clusterDLX6-AS1+ neurons_vs_others	DLX6-AS1+ neurons
GPR137C	GPR137C	1.44342	6.3513	163.652	3.10384e-15	3.01767e-13	clusterDLX6-AS1+ neurons_vs_others	DLX6-AS1+ neurons
WNK2	WNK2	1.36094	6.11822	148.892	3.72087e-15	3.56767e-13	clusterDLX6-AS1+ neurons_vs_others	DLX6-AS1+ neurons
BSCL2	BSCL2	1.06925	6.64941	148.802	3.7571e-15	3.57774e-13	clusterDLX6-AS1+ neurons_vs_others	DLX6-AS1+ neurons
NYAP2	NYAP2	3.09851	4.33713	147.111	5.53628e-15	5.16584e-13	clusterDLX6-AS1+ neurons_vs_others	DLX6-AS1+ neurons
AC090709.1	AC090709.1	1.71596	6.0087	171.091	6.86415e-15	6.33621e-13	clusterDLX6-AS1+ neurons_vs_others	DLX6-AS1+ neurons
SYN3	SYN3	1.90447	4.73446	143.269	6.88174e-15	6.33621e-13	clusterDLX6-AS1+ neurons_vs_others	DLX6-AS1+ neurons
FMN2	FMN2	1.35404	5.82868	142.192	7.7582e-15	7.0962e-13	clusterDLX6-AS1+ neurons_vs_others	DLX6-AS1+ neurons
CADM1	CADM1	1.27931	7.16848	172.647	1.14208e-14	1.03073e-12	clusterDLX6-AS1+ neurons_vs_others	DLX6-AS1+ neurons
MAPT	MAPT	2.44855	6.29165	216.946	1.14913e-14	1.03073e-12	clusterDLX6-AS1+ neurons_vs_others	DLX6-AS1+ neurons
PLEKHA6	PLEKHA6	1.72355	5.27235	138.381	1.19279e-14	1.06304e-12	clusterDLX6-AS1+ neurons_vs_others	DLX6-AS1+ neurons
AC008056.2	AC008056.2	3.54303	2.75676	138.232	1.21333e-14	1.07332e-12	clusterDLX6-AS1+ neurons_vs_others	DLX6-AS1+ neurons
SRRM3	SRRM3	2.84628	4.96804	195.6	1.21977e-14	1.07332e-12	clusterDLX6-AS1+ neurons_vs_others	DLX6-AS1+ neurons
UNC79	UNC79	2.11205	7.061	299.054	1.27236e-14	1.1056e-12	clusterDLX6-AS1+ neurons_vs_others	DLX6-AS1+ neurons
PELI1	PELI1	1.1925	6.09894	137.47	1.32381e-14	1.13923e-12	clusterDLX6-AS1+ neurons_vs_others	DLX6-AS1+ neurons
SHANK2	SHANK2	1.54705	6.48982	172.283	1.41344e-14	1.20559e-12	clusterDLX6-AS1+ neurons_vs_others	DLX6-AS1+ neurons
ST18	ST18	3.13733	7.12103	387.062	1.52797e-14	1.29533e-12	clusterDLX6-AS1+ neurons_vs_others	DLX6-AS1+ neurons
KIF21B	KIF21B	2.28565	4.23665	133.888	2.00483e-14	1.6791e-12	clusterDLX6-AS1+ neurons_vs_others	DLX6-AS1+ neurons
SYP	SYP	2.13714	4.56665	132.965	2.23416e-14	1.85997e-12	clusterDLX6-AS1+ neurons_vs_others	DLX6-AS1+ neurons
RAB3C	RAB3C	1.61824	6.88647	175.58	2.34581e-14	1.9413e-12	clusterDLX6-AS1+ neurons_vs_others	DLX6-AS1+ neurons
DCC	DCC	4.73659	8.13668	892.751	2.51995e-14	2.07307e-12	clusterDLX6-AS1+ neurons_vs_others	DLX6-AS1+ neurons
CADPS	CADPS	1.84421	7.43229	264.872	2.6236e-14	2.14564e-12	clusterDLX6-AS1+ neurons_vs_others	DLX6-AS1+ neurons
NOL4	NOL4	1.88622	7.29549	285.158	2.9078e-14	2.34669e-12	clusterDLX6-AS1+ neurons_vs_others	DLX6-AS1+ neurons
MYO5A	MYO5A	1.04367	6.75675	130.309	3.06132e-14	2.43209e-12	clusterDLX6-AS1+ neurons_vs_others	DLX6-AS1+ neurons
NEDD4L	NEDD4L	1.42983	7.17463	183.981	3.1961e-14	2.52474e-12	clusterDLX6-AS1+ neurons_vs_others	DLX6-AS1+ neurons
FRY	FRY	1.29533	6.40015	129.649	3.31311e-14	2.60238e-12	clusterDLX6-AS1+ neurons_vs_others	DLX6-AS1+ neurons
NRXN3	NRXN3	4.20307	9.56546	861.564	3.47116e-14	2.71121e-12	clusterDLX6-AS1+ neurons_vs_others	DLX6-AS1+ neurons
TMEM196	TMEM196	1.64073	5.23755	127.954	4.06465e-14	3.12215e-12	clusterDLX6-AS1+ neurons_vs_others	DLX6-AS1+ neurons
STXBP5L	STXBP5L	1.51672	6.39052	154.494	4.16446e-14	3.18123e-12	clusterDLX6-AS1+ neurons_vs_others	DLX6-AS1+ neurons
NNAT	NNAT	1.50082	11.2803	351.399	4.25554e-14	3.23305e-12	clusterDLX6-AS1+ neurons_vs_others	DLX6-AS1+ neurons
ERC2	ERC2	1.4707	8.00217	232.31	4.46576e-14	3.37432e-12	clusterDLX6-AS1+ neurons_vs_others	DLX6-AS1+ neurons
PCNX2	PCNX2	1.01677	6.86695	126.228	5.01606e-14	3.74937e-12	clusterDLX6-AS1+ neurons_vs_others	DLX6-AS1+ neurons
AKR1C1	AKR1C1	2.24916	4.31908	123.614	6.92648e-14	5.12228e-12	clusterDLX6-AS1+ neurons_vs_others	DLX6-AS1+ neurons
CLVS2	CLVS2	1.97656	4.78557	123.148	7.34061e-14	5.39981e-12	clusterDLX6-AS1+ neurons_vs_others	DLX6-AS1+ neurons
LINC01917	LINC01917	4.72603	1.55334	127.683	8.43716e-14	6.14146e-12	clusterDLX6-AS1+ neurons_vs_others	DLX6-AS1+ neurons
LBH	LBH	1.30878	5.81773	121.91	8.57223e-14	6.20728e-12	clusterDLX6-AS1+ neurons_vs_others	DLX6-AS1+ neurons
APLP1	APLP1	1.08329	6.78351	121.791	8.70163e-14	6.26224e-12	clusterDLX6-AS1+ neurons_vs_others	DLX6-AS1+ neurons
JPH4	JPH4	2.26537	4.35664	124.492	8.8245e-14	6.29164e-12	clusterDLX6-AS1+ neurons_vs_others	DLX6-AS1+ neurons
RND3	RND3	1.73061	5.03813	129.524	9.85764e-14	6.95689e-12	clusterDLX6-AS1+ neurons_vs_others	DLX6-AS1+ neurons
CDKN2D	CDKN2D	1.34736	5.82735	120.18	1.06679e-13	7.45305e-12	clusterDLX6-AS1+ neurons_vs_others	DLX6-AS1+ neurons
MIAT	MIAT	1.10541	7.62928	128.199	1.1535e-13	7.93915e-12	clusterDLX6-AS1+ neurons_vs_others	DLX6-AS1+ neurons
SHISA6	SHISA6	1.97949	4.95405	129.6	1.23625e-13	8.46679e-12	clusterDLX6-AS1+ neurons_vs_others	DLX6-AS1+ neurons
BICDL1	BICDL1	1.82239	4.9728	118.516	1.31973e-13	8.95037e-12	clusterDLX6-AS1+ neurons_vs_others	DLX6-AS1+ neurons
SCN3B	SCN3B	2.00342	4.79666	116.885	1.62901e-13	1.09039e-11	clusterDLX6-AS1+ neurons_vs_others	DLX6-AS1+ neurons
KIAA0408	KIAA0408	1.32605	5.98517	116.838	1.63915e-13	1.09039e-11	clusterDLX6-AS1+ neurons_vs_others	DLX6-AS1+ neurons
MACO1	MACO1	1.0257	6.44763	116.611	1.68804e-13	1.11287e-11	clusterDLX6-AS1+ neurons_vs_others	DLX6-AS1+ neurons
DOC2B	DOC2B	3.85451	2.50541	121.466	1.76867e-13	1.1599e-11	clusterDLX6-AS1+ neurons_vs_others	DLX6-AS1+ neurons
NEBL	NEBL	1.07624	6.99508	115.355	1.98897e-13	1.29218e-11	clusterDLX6-AS1+ neurons_vs_others	DLX6-AS1+ neurons
AL589765.1	AL589765.1	3.80587	2.74667	120.218	2.05942e-13	1.33173e-11	clusterDLX6-AS1+ neurons_vs_others	DLX6-AS1+ neurons
GALP	GALP	3.32988	2.30033	114.73	2.15916e-13	1.38976e-11	clusterDLX6-AS1+ neurons_vs_others	DLX6-AS1+ neurons
AC007938.3	AC007938.3	1.38036	5.97881	115.856	2.2223e-13	1.42381e-11	clusterDLX6-AS1+ neurons_vs_others	DLX6-AS1+ neurons
TMOD2	TMOD2	1.37294	5.67244	114.375	2.26263e-13	1.443e-11	clusterDLX6-AS1+ neurons_vs_others	DLX6-AS1+ neurons
AC006115.2	AC006115.2	1.05976	7.02503	118.141	2.42972e-13	1.53547e-11	clusterDLX6-AS1+ neurons_vs_others	DLX6-AS1+ neurons
SNAP91	SNAP91	1.99268	6.32755	194.539	3.11279e-13	1.94068e-11	clusterDLX6-AS1+ neurons_vs_others	DLX6-AS1+ neurons
CACNA1B	CACNA1B	2.29068	6.08797	190.014	3.35311e-13	2.08117e-11	clusterDLX6-AS1+ neurons_vs_others	DLX6-AS1+ neurons
SMIM18	SMIM18	3.44044	3.41059	115.992	3.47832e-13	2.13163e-11	clusterDLX6-AS1+ neurons_vs_others	DLX6-AS1+ neurons
FXYD7	FXYD7	2.38862	3.65259	110.5	3.79763e-13	2.30561e-11	clusterDLX6-AS1+ neurons_vs_others	DLX6-AS1+ neurons
PCP4	PCP4	3.33736	4.1525	229.423	4.5332e-13	2.74022e-11	clusterDLX6-AS1+ neurons_vs_others	DLX6-AS1+ neurons
POU2F2	POU2F2	2.08319	6.24309	204.058	5.22293e-13	3.08998e-11	clusterDLX6-AS1+ neurons_vs_others	DLX6-AS1+ neurons
SLCO5A1	SLCO5A1	1.68783	5.95557	114.676	5.8796e-13	3.46373e-11	clusterDLX6-AS1+ neurons_vs_others	DLX6-AS1+ neurons
CLSTN2	CLSTN2	4.27488	7.60884	552.426	7.87394e-13	4.5804e-11	clusterDLX6-AS1+ neurons_vs_others	DLX6-AS1+ neurons
CAMK4	CAMK4	1.06079	6.30679	103.148	1.05388e-12	5.98044e-11	clusterDLX6-AS1+ neurons_vs_others	DLX6-AS1+ neurons
RUNDC3A	RUNDC3A	4.03466	2.93145	108.413	1.17722e-12	6.62627e-11	clusterDLX6-AS1+ neurons_vs_others	DLX6-AS1+ neurons
NRXN1	NRXN1	2.17112	8.6916	332.505	1.25173e-12	6.96115e-11	clusterDLX6-AS1+ neurons_vs_others	DLX6-AS1+ neurons
KCNH7	KCNH7	2.38963	7.37869	278.193	1.36913e-12	7.52374e-11	clusterDLX6-AS1+ neurons_vs_others	DLX6-AS1+ neurons
TMEM35A	TMEM35A	1.37384	5.4476	99.5958	1.75877e-12	9.44102e-11	clusterDLX6-AS1+ neurons_vs_others	DLX6-AS1+ neurons
CACNA1A	CACNA1A	1.35206	6.27271	115.692	1.89814e-12	1.01499e-10	clusterDLX6-AS1+ neurons_vs_others	DLX6-AS1+ neurons
AC004039.1	AC004039.1	1.37745	5.06228	98.9381	1.93651e-12	1.02761e-10	clusterDLX6-AS1+ neurons_vs_others	DLX6-AS1+ neurons
NOVA2	NOVA2	1.20843	5.57537	98.4797	2.07149e-12	1.09506e-10	clusterDLX6-AS1+ neurons_vs_others	DLX6-AS1+ neurons
NCAM1	NCAM1	1.1796	8.65656	168.945	2.16025e-12	1.13379e-10	clusterDLX6-AS1+ neurons_vs_others	DLX6-AS1+ neurons
RADX	RADX	2.25557	4.65413	123.075	3.36892e-12	1.69703e-10	clusterDLX6-AS1+ neurons_vs_others	DLX6-AS1+ neurons
INA	INA	2.37331	7.10129	245.729	3.45801e-12	1.73562e-10	clusterDLX6-AS1+ neurons_vs_others	DLX6-AS1+ neurons
TTC39C	TTC39C	1.03041	6.66343	96.8134	3.51963e-12	1.75711e-10	clusterDLX6-AS1+ neurons_vs_others	DLX6-AS1+ neurons
PLXNA2	PLXNA2	2.07093	4.56304	115.652	3.5261e-12	1.75711e-10	clusterDLX6-AS1+ neurons_vs_others	DLX6-AS1+ neurons
PHACTR3	PHACTR3	2.32196	4.08732	99.5256	3.84928e-12	1.90451e-10	clusterDLX6-AS1+ neurons_vs_others	DLX6-AS1+ neurons
CELF6	CELF6	2.41309	3.09168	94.1366	3.96699e-12	1.95578e-10	clusterDLX6-AS1+ neurons_vs_others	DLX6-AS1+ neurons
DIRAS3	DIRAS3	4.19066	1.50037	101.027	4.09633e-12	2.00533e-10	clusterDLX6-AS1+ neurons_vs_others	DLX6-AS1+ neurons
IPMK	IPMK	1.28533	5.34559	93.4738	4.38872e-12	2.13344e-10	clusterDLX6-AS1+ neurons_vs_others	DLX6-AS1+ neurons
PAM	PAM	1.11666	7.6053	131.663	4.79779e-12	2.32417e-10	clusterDLX6-AS1+ neurons_vs_others	DLX6-AS1+ neurons
SNAP25	SNAP25	1.90861	5.66923	103.174	5.25985e-12	2.52164e-10	clusterDLX6-AS1+ neurons_vs_others	DLX6-AS1+ neurons
DLL3	DLL3	1.3122	6.58155	92.0024	5.50211e-12	2.62872e-10	clusterDLX6-AS1+ neurons_vs_others	DLX6-AS1+ neurons
TRIM36	TRIM36	1.63426	5.10366	91.429	6.013e-12	2.86297e-10	clusterDLX6-AS1+ neurons_vs_others	DLX6-AS1+ neurons
PHF21B	PHF21B	1.09106	6.23476	91.0187	6.40897e-12	3.04109e-10	clusterDLX6-AS1+ neurons_vs_others	DLX6-AS1+ neurons
NAV1	NAV1	1.9896	6.36068	174.39	6.46928e-12	3.05927e-10	clusterDLX6-AS1+ neurons_vs_others	DLX6-AS1+ neurons
AUXG01000058.1	AUXG01000058.1	1.69412	9.7331	287.271	6.54475e-12	3.08447e-10	clusterDLX6-AS1+ neurons_vs_others	DLX6-AS1+ neurons
AC012368.1	AC012368.1	2.3289	2.86024	90.1091	7.38777e-12	3.45832e-10	clusterDLX6-AS1+ neurons_vs_others	DLX6-AS1+ neurons
NRP2	NRP2	3.22453	2.08463	89.3458	8.32991e-12	3.87327e-10	clusterDLX6-AS1+ neurons_vs_others	DLX6-AS1+ neurons
PLPPR5	PLPPR5	3.51365	2.91506	92.3346	8.80726e-12	4.06802e-10	clusterDLX6-AS1+ neurons_vs_others	DLX6-AS1+ neurons
AC006387.1	AC006387.1	1.94443	4.08146	88.0081	1.0298e-11	4.70965e-10	clusterDLX6-AS1+ neurons_vs_others	DLX6-AS1+ neurons
FAM155A	FAM155A	2.21077	10.056	359.413	1.10493e-11	5.02694e-10	clusterDLX6-AS1+ neurons_vs_others	DLX6-AS1+ neurons
ST7-AS2	ST7-AS2	1.61065	4.5068	87.5587	1.10641e-11	5.02694e-10	clusterDLX6-AS1+ neurons_vs_others	DLX6-AS1+ neurons
AC008415.1	AC008415.1	3.06264	2.36627	87.4067	1.13367e-11	5.09884e-10	clusterDLX6-AS1+ neurons_vs_others	DLX6-AS1+ neurons
SCN8A	SCN8A	1.00525	5.83659	87.3889	1.13691e-11	5.09884e-10	clusterDLX6-AS1+ neurons_vs_others	DLX6-AS1+ neurons
DISC1FP1	DISC1FP1	1.47004	5.24746	93.6138	1.21409e-11	5.4275e-10	clusterDLX6-AS1+ neurons_vs_others	DLX6-AS1+ neurons
CACNG2	CACNG2	4.23534	1.76135	89.8775	1.27384e-11	5.67632e-10	clusterDLX6-AS1+ neurons_vs_others	DLX6-AS1+ neurons
SOX6	SOX6	1.35451	9.09505	200.672	1.45012e-11	6.38006e-10	clusterDLX6-AS1+ neurons_vs_others	DLX6-AS1+ neurons
GPR149	GPR149	5.42764	1.7237	96.6419	1.51822e-11	6.65863e-10	clusterDLX6-AS1+ neurons_vs_others	DLX6-AS1+ neurons
STXBP1	STXBP1	1.31437	5.44016	85.2713	1.60058e-11	6.97583e-10	clusterDLX6-AS1+ neurons_vs_others	DLX6-AS1+ neurons
MEG3	MEG3	1.41349	10.6285	235.083	1.91602e-11	8.27281e-10	clusterDLX6-AS1+ neurons_vs_others	DLX6-AS1+ neurons
CELF4	CELF4	2.83819	6.4338	237.259	2.09462e-11	8.98811e-10	clusterDLX6-AS1+ neurons_vs_others	DLX6-AS1+ neurons
INSM1	INSM1	2.43628	4.16952	83.2499	2.23089e-11	9.54339e-10	clusterDLX6-AS1+ neurons_vs_others	DLX6-AS1+ neurons
CTIF	CTIF	1.27097	5.14225	82.8196	2.396e-11	1.01251e-09	clusterDLX6-AS1+ neurons_vs_others	DLX6-AS1+ neurons
GPR137B	GPR137B	1.43059	4.81516	82.778	2.4126e-11	1.01644e-09	clusterDLX6-AS1+ neurons_vs_others	DLX6-AS1+ neurons
SCN2A	SCN2A	2.61696	4.75979	131.681	2.71085e-11	1.13521e-09	clusterDLX6-AS1+ neurons_vs_others	DLX6-AS1+ neurons
LINC00599	LINC00599	4.46154	1.32313	84.688	2.84509e-11	1.18785e-09	clusterDLX6-AS1+ neurons_vs_others	DLX6-AS1+ neurons
RASGRP1	RASGRP1	1.37865	4.81825	81.586	2.94429e-11	1.22558e-09	clusterDLX6-AS1+ neurons_vs_others	DLX6-AS1+ neurons
MYT1L	MYT1L	3.53546	4.84228	162.919	3.06623e-11	1.26875e-09	clusterDLX6-AS1+ neurons_vs_others	DLX6-AS1+ neurons
SYT16	SYT16	1.56713	4.56586	81.1229	3.18284e-11	1.31309e-09	clusterDLX6-AS1+ neurons_vs_others	DLX6-AS1+ neurons
GPR158	GPR158	1.80419	4.98504	92.0332	3.83236e-11	1.54888e-09	clusterDLX6-AS1+ neurons_vs_others	DLX6-AS1+ neurons
ATP8A2	ATP8A2	1.65407	6.29739	119.416	3.95117e-11	1.59226e-09	clusterDLX6-AS1+ neurons_vs_others	DLX6-AS1+ neurons
TSPAN7	TSPAN7	2.50998	4.9147	125.892	3.97721e-11	1.59813e-09	clusterDLX6-AS1+ neurons_vs_others	DLX6-AS1+ neurons
SLC8A1-AS1	SLC8A1-AS1	1.04667	6.0421	79.5385	4.16464e-11	1.65906e-09	clusterDLX6-AS1+ neurons_vs_others	DLX6-AS1+ neurons
GABRA3	GABRA3	1.41884	4.98137	79.3899	4.27172e-11	1.69201e-09	clusterDLX6-AS1+ neurons_vs_others	DLX6-AS1+ neurons
RUNDC3B	RUNDC3B	2.22391	4.74235	88.8735	5.28716e-11	2.07063e-09	clusterDLX6-AS1+ neurons_vs_others	DLX6-AS1+ neurons
NCAN	NCAN	2.2847	3.51716	77.9327	5.48938e-11	2.13778e-09	clusterDLX6-AS1+ neurons_vs_others	DLX6-AS1+ neurons
RAP2C-AS1	RAP2C-AS1	1.07288	6.05291	77.8824	5.53738e-11	2.15045e-09	clusterDLX6-AS1+ neurons_vs_others	DLX6-AS1+ neurons
RTN2	RTN2	1.64116	4.34403	77.5691	5.84672e-11	2.24749e-09	clusterDLX6-AS1+ neurons_vs_others	DLX6-AS1+ neurons
SOGA3	SOGA3	1.08996	6.04127	77.5004	5.91695e-11	2.26621e-09	clusterDLX6-AS1+ neurons_vs_others	DLX6-AS1+ neurons
LHFPL4	LHFPL4	2.41843	3.45339	77.759	6.18511e-11	2.3495e-09	clusterDLX6-AS1+ neurons_vs_others	DLX6-AS1+ neurons
UNC13A	UNC13A	3.13429	3.35633	79.8469	6.21408e-11	2.35407e-09	clusterDLX6-AS1+ neurons_vs_others	DLX6-AS1+ neurons
RIMS2	RIMS2	1.45669	8.61602	180.651	7.34858e-11	2.77628e-09	clusterDLX6-AS1+ neurons_vs_others	DLX6-AS1+ neurons
GFOD2	GFOD2	1.22857	5.33937	75.6206	8.22555e-11	3.06595e-09	clusterDLX6-AS1+ neurons_vs_others	DLX6-AS1+ neurons
C11orf96	C11orf96	3.13513	2.52916	79.1482	8.78145e-11	3.24704e-09	clusterDLX6-AS1+ neurons_vs_others	DLX6-AS1+ neurons
AC098617.1	AC098617.1	3.45213	1.71333	74.899	9.34775e-11	3.42907e-09	clusterDLX6-AS1+ neurons_vs_others	DLX6-AS1+ neurons
GDPD1	GDPD1	1.47732	4.99967	74.3482	1.03122e-10	3.75314e-09	clusterDLX6-AS1+ neurons_vs_others	DLX6-AS1+ neurons
ENO2	ENO2	1.15396	6.03589	76.7368	1.07057e-10	3.86601e-09	clusterDLX6-AS1+ neurons_vs_others	DLX6-AS1+ neurons
DMD	DMD	1.56584	7.00321	149.11	1.07416e-10	3.86893e-09	clusterDLX6-AS1+ neurons_vs_others	DLX6-AS1+ neurons
NRSN1	NRSN1	2.20579	3.37309	73.8396	1.12953e-10	4.05786e-09	clusterDLX6-AS1+ neurons_vs_others	DLX6-AS1+ neurons
RAB3B	RAB3B	1.10987	6.05815	73.4952	1.20168e-10	4.29484e-09	clusterDLX6-AS1+ neurons_vs_others	DLX6-AS1+ neurons
KCNN3	KCNN3	2.20064	3.38176	73.4516	1.21116e-10	4.30657e-09	clusterDLX6-AS1+ neurons_vs_others	DLX6-AS1+ neurons
EDARADD	EDARADD	2.71778	2.47319	73.3881	1.2251e-10	4.34503e-09	clusterDLX6-AS1+ neurons_vs_others	DLX6-AS1+ neurons
JAKMIP2-AS1	JAKMIP2-AS1	1.39426	4.66584	73.2085	1.26543e-10	4.46528e-09	clusterDLX6-AS1+ neurons_vs_others	DLX6-AS1+ neurons
PAG1	PAG1	1.27577	5.30648	73.8046	1.39417e-10	4.90714e-09	clusterDLX6-AS1+ neurons_vs_others	DLX6-AS1+ neurons
DCLK2	DCLK2	1.14446	6.46079	88.9107	1.40009e-10	4.91553e-09	clusterDLX6-AS1+ neurons_vs_others	DLX6-AS1+ neurons
MTUS1	MTUS1	1.57598	4.82919	72.5651	1.42174e-10	4.97475e-09	clusterDLX6-AS1+ neurons_vs_others	DLX6-AS1+ neurons
KIAA1549L	KIAA1549L	1.16349	5.87715	73.8936	1.51704e-10	5.25969e-09	clusterDLX6-AS1+ neurons_vs_others	DLX6-AS1+ neurons
C1QTNF4	C1QTNF4	1.66738	4.8589	72.6712	1.55277e-10	5.37018e-09	clusterDLX6-AS1+ neurons_vs_others	DLX6-AS1+ neurons
SLC4A8	SLC4A8	1.13773	5.82428	71.3525	1.77399e-10	6.12003e-09	clusterDLX6-AS1+ neurons_vs_others	DLX6-AS1+ neurons
CSMD2	CSMD2	3.04435	3.51369	101.115	1.99422e-10	6.82898e-09	clusterDLX6-AS1+ neurons_vs_others	DLX6-AS1+ neurons
IL7	IL7	1.02582	5.70942	70.2968	2.15535e-10	7.32659e-09	clusterDLX6-AS1+ neurons_vs_others	DLX6-AS1+ neurons
TH	TH	4.5516	1.18474	72.323	2.23739e-10	7.58144e-09	clusterDLX6-AS1+ neurons_vs_others	DLX6-AS1+ neurons
TRIM9	TRIM9	2.28867	3.36916	73.0181	2.47292e-10	8.24483e-09	clusterDLX6-AS1+ neurons_vs_others	DLX6-AS1+ neurons
AC061958.1	AC061958.1	1.74247	4.93675	73.8625	2.62369e-10	8.6644e-09	clusterDLX6-AS1+ neurons_vs_others	DLX6-AS1+ neurons
THSD7A	THSD7A	1.17817	6.40944	82.9187	2.79211e-10	9.11817e-09	clusterDLX6-AS1+ neurons_vs_others	DLX6-AS1+ neurons
PAK3	PAK3	1.20349	8.81555	144.029	2.79389e-10	9.11817e-09	clusterDLX6-AS1+ neurons_vs_others	DLX6-AS1+ neurons
TRIB2	TRIB2	1.38165	5.0649	68.5946	2.96218e-10	9.62225e-09	clusterDLX6-AS1+ neurons_vs_others	DLX6-AS1+ neurons
DSCAML1	DSCAML1	2.39888	2.58768	68.367	3.09204e-10	9.95107e-09	clusterDLX6-AS1+ neurons_vs_others	DLX6-AS1+ neurons
AC011369.1	AC011369.1	3.43885	3.05168	70.2834	3.21513e-10	1.03233e-08	clusterDLX6-AS1+ neurons_vs_others	DLX6-AS1+ neurons
GDAP1	GDAP1	1.05596	7.98085	103.881	3.42388e-10	1.0943e-08	clusterDLX6-AS1+ neurons_vs_others	DLX6-AS1+ neurons
PLPPR4	PLPPR4	3.11707	2.24754	67.0327	3.98361e-10	1.25588e-08	clusterDLX6-AS1+ neurons_vs_others	DLX6-AS1+ neurons
CTTNBP2	CTTNBP2	1.23961	5.43743	67.0046	4.00504e-10	1.25977e-08	clusterDLX6-AS1+ neurons_vs_others	DLX6-AS1+ neurons
MIR137HG	MIR137HG	3.15967	5.91728	202.877	4.27382e-10	1.33526e-08	clusterDLX6-AS1+ neurons_vs_others	DLX6-AS1+ neurons
CACNB4	CACNB4	1.388	4.91105	66.4027	4.49478e-10	1.39489e-08	clusterDLX6-AS1+ neurons_vs_others	DLX6-AS1+ neurons
CHL1	CHL1	2.38108	3.73343	84.1375	4.51337e-10	1.39754e-08	clusterDLX6-AS1+ neurons_vs_others	DLX6-AS1+ neurons
TMEM59L	TMEM59L	1.94633	4.0918	70.3316	4.71098e-10	1.45548e-08	clusterDLX6-AS1+ neurons_vs_others	DLX6-AS1+ neurons
MGAT4C	MGAT4C	3.47418	6.36648	216.385	4.9001e-10	1.50455e-08	clusterDLX6-AS1+ neurons_vs_others	DLX6-AS1+ neurons
GPR153	GPR153	2.19982	3.01307	65.9523	4.90227e-10	1.50455e-08	clusterDLX6-AS1+ neurons_vs_others	DLX6-AS1+ neurons
CYSLTR2	CYSLTR2	2.66076	4.67732	131.148	5.05422e-10	1.54437e-08	clusterDLX6-AS1+ neurons_vs_others	DLX6-AS1+ neurons
AL117190.2	AL117190.2	1.74392	7.23877	159.977	5.34586e-10	1.6299e-08	clusterDLX6-AS1+ neurons_vs_others	DLX6-AS1+ neurons
VWC2	VWC2	2.81848	4.50113	115.176	5.40212e-10	1.64035e-08	clusterDLX6-AS1+ neurons_vs_others	DLX6-AS1+ neurons
MTMR7	MTMR7	1.33733	5.11333	65.0476	5.84221e-10	1.74676e-08	clusterDLX6-AS1+ neurons_vs_others	DLX6-AS1+ neurons
LMO1	LMO1	1.21444	5.64665	64.7521	6.18882e-10	1.83461e-08	clusterDLX6-AS1+ neurons_vs_others	DLX6-AS1+ neurons
KIAA0895L	KIAA0895L	1.13953	5.12282	64.6953	6.25789e-10	1.85114e-08	clusterDLX6-AS1+ neurons_vs_others	DLX6-AS1+ neurons
CNTNAP4	CNTNAP4	2.13061	4.67804	71.3787	6.29167e-10	1.85718e-08	clusterDLX6-AS1+ neurons_vs_others	DLX6-AS1+ neurons
GAP43	GAP43	2.77745	8.47773	205.217	6.41594e-10	1.88943e-08	clusterDLX6-AS1+ neurons_vs_others	DLX6-AS1+ neurons
SGSM1	SGSM1	1.73261	4.05764	64.558	6.42812e-10	1.88943e-08	clusterDLX6-AS1+ neurons_vs_others	DLX6-AS1+ neurons
SCG5	SCG5	1.12696	6.81533	87.4442	6.79149e-10	1.98783e-08	clusterDLX6-AS1+ neurons_vs_others	DLX6-AS1+ neurons
TANC2	TANC2	1.38367	7.88196	136.83	7.08473e-10	2.06497e-08	clusterDLX6-AS1+ neurons_vs_others	DLX6-AS1+ neurons
REEP1	REEP1	2.03393	4.68256	83.1359	7.10973e-10	2.06792e-08	clusterDLX6-AS1+ neurons_vs_others	DLX6-AS1+ neurons
SNTG1	SNTG1	4.27336	4.89276	177.172	7.48711e-10	2.1477e-08	clusterDLX6-AS1+ neurons_vs_others	DLX6-AS1+ neurons
GNG3	GNG3	1.81231	6.30965	116.018	8.35939e-10	2.38122e-08	clusterDLX6-AS1+ neurons_vs_others	DLX6-AS1+ neurons
AKAP6	AKAP6	2.29146	7.49692	191.807	8.46157e-10	2.40084e-08	clusterDLX6-AS1+ neurons_vs_others	DLX6-AS1+ neurons
VSTM2L	VSTM2L	2.20052	3.25713	62.6486	9.37292e-10	2.64324e-08	clusterDLX6-AS1+ neurons_vs_others	DLX6-AS1+ neurons
SPANXA2-OT1	SPANXA2-OT1	1.67577	5.12363	87.6671	9.68247e-10	2.7195e-08	clusterDLX6-AS1+ neurons_vs_others	DLX6-AS1+ neurons
CPEB3	CPEB3	1.40224	6.11572	89.1877	1.03151e-09	2.86823e-08	clusterDLX6-AS1+ neurons_vs_others	DLX6-AS1+ neurons
ADCY8	ADCY8	4.8329	0.656671	63.906	1.0464e-09	2.90381e-08	clusterDLX6-AS1+ neurons_vs_others	DLX6-AS1+ neurons
IGFBPL1	IGFBPL1	2.00751	3.7507	62.042	1.05818e-09	2.93066e-08	clusterDLX6-AS1+ neurons_vs_others	DLX6-AS1+ neurons
TTC9B	TTC9B	4.14969	5.02476	147.779	1.06445e-09	2.93632e-08	clusterDLX6-AS1+ neurons_vs_others	DLX6-AS1+ neurons
KCNB1	KCNB1	1.50009	4.50435	61.6989	1.13371e-09	3.10888e-08	clusterDLX6-AS1+ neurons_vs_others	DLX6-AS1+ neurons
WDR17	WDR17	1.04177	5.6813	61.6093	1.15435e-09	3.15924e-08	clusterDLX6-AS1+ neurons_vs_others	DLX6-AS1+ neurons
AGBL4	AGBL4	1.76958	4.91424	75.6094	1.18082e-09	3.21181e-08	clusterDLX6-AS1+ neurons_vs_others	DLX6-AS1+ neurons
SCRT1	SCRT1	4.40003	1.53356	65.3142	1.1828e-09	3.21181e-08	clusterDLX6-AS1+ neurons_vs_others	DLX6-AS1+ neurons
DMTN	DMTN	2.58976	2.62182	60.9659	1.31467e-09	3.52845e-08	clusterDLX6-AS1+ neurons_vs_others	DLX6-AS1+ neurons
FAM222A-AS1	FAM222A-AS1	2.23294	2.56071	60.9565	1.31717e-09	3.52845e-08	clusterDLX6-AS1+ neurons_vs_others	DLX6-AS1+ neurons
SERPINE2	SERPINE2	1.33731	6.02318	82.2202	1.39301e-09	3.72442e-08	clusterDLX6-AS1+ neurons_vs_others	DLX6-AS1+ neurons
AL136298.1	AL136298.1	2.66966	2.55749	61.4037	1.43715e-09	3.82773e-08	clusterDLX6-AS1+ neurons_vs_others	DLX6-AS1+ neurons
MIR124-2HG	MIR124-2HG	3.57722	2.01895	61.9315	1.53106e-09	4.06228e-08	clusterDLX6-AS1+ neurons_vs_others	DLX6-AS1+ neurons
MAPRE3	MAPRE3	1.08797	5.41756	60.0105	1.59719e-09	4.21212e-08	clusterDLX6-AS1+ neurons_vs_others	DLX6-AS1+ neurons
DYNC1I1	DYNC1I1	1.91142	3.97952	61.0976	1.72282e-09	4.49388e-08	clusterDLX6-AS1+ neurons_vs_others	DLX6-AS1+ neurons
MAST1	MAST1	1.4757	4.40711	59.3403	1.83296e-09	4.74555e-08	clusterDLX6-AS1+ neurons_vs_others	DLX6-AS1+ neurons
PPP1R1A	PPP1R1A	1.46106	6.02421	79.7797	1.93678e-09	4.97726e-08	clusterDLX6-AS1+ neurons_vs_others	DLX6-AS1+ neurons
GRIK2	GRIK2	2.53914	7.67896	176.138	1.94338e-09	4.98502e-08	clusterDLX6-AS1+ neurons_vs_others	DLX6-AS1+ neurons
AC016042.1	AC016042.1	1.09732	6.04018	66.5812	2.10508e-09	5.36024e-08	clusterDLX6-AS1+ neurons_vs_others	DLX6-AS1+ neurons
IQSEC3	IQSEC3	3.01736	2.67802	58.6447	2.11665e-09	5.37986e-08	clusterDLX6-AS1+ neurons_vs_others	DLX6-AS1+ neurons
MPP2	MPP2	1.69472	3.65297	58.5093	2.17704e-09	5.51319e-08	clusterDLX6-AS1+ neurons_vs_others	DLX6-AS1+ neurons
AL391807.1	AL391807.1	1.67299	4.0852	58.4793	2.19067e-09	5.53761e-08	clusterDLX6-AS1+ neurons_vs_others	DLX6-AS1+ neurons
SMPD3	SMPD3	2.41713	3.36553	63.7829	2.24273e-09	5.64867e-08	clusterDLX6-AS1+ neurons_vs_others	DLX6-AS1+ neurons
LIN7A	LIN7A	1.30803	4.76809	58.1603	2.34122e-09	5.87544e-08	clusterDLX6-AS1+ neurons_vs_others	DLX6-AS1+ neurons
KIF3C	KIF3C	1.17421	5.04654	58.1262	2.35791e-09	5.90668e-08	clusterDLX6-AS1+ neurons_vs_others	DLX6-AS1+ neurons
GRID1	GRID1	1.82144	3.61733	57.7417	2.5554e-09	6.37727e-08	clusterDLX6-AS1+ neurons_vs_others	DLX6-AS1+ neurons
IMPG2	IMPG2	1.43266	4.30679	57.734	2.55953e-09	6.37727e-08	clusterDLX6-AS1+ neurons_vs_others	DLX6-AS1+ neurons
MXI1	MXI1	1.14791	5.52225	59.6536	2.81729e-09	6.98195e-08	clusterDLX6-AS1+ neurons_vs_others	DLX6-AS1+ neurons
GRIA3	GRIA3	1.2654	4.68285	57.2503	2.83334e-09	6.99678e-08	clusterDLX6-AS1+ neurons_vs_others	DLX6-AS1+ neurons
CTNNA2	CTNNA2	1.90927	9.36267	164.858	2.87734e-09	7.08028e-08	clusterDLX6-AS1+ neurons_vs_others	DLX6-AS1+ neurons
HRH3	HRH3	3.99994	1.9029	60.2459	3.04748e-09	7.48571e-08	clusterDLX6-AS1+ neurons_vs_others	DLX6-AS1+ neurons
PLCB1	PLCB1	2.74479	7.23798	162.019	3.41582e-09	8.3316e-08	clusterDLX6-AS1+ neurons_vs_others	DLX6-AS1+ neurons
SOBP	SOBP	1.19196	6.64913	81.0425	3.51007e-09	8.53155e-08	clusterDLX6-AS1+ neurons_vs_others	DLX6-AS1+ neurons
APC2	APC2	1.37129	4.60521	56.1592	3.57033e-09	8.64778e-08	clusterDLX6-AS1+ neurons_vs_others	DLX6-AS1+ neurons
SLC1A6	SLC1A6	1.48024	4.05123	55.9455	3.73681e-09	9.00397e-08	clusterDLX6-AS1+ neurons_vs_others	DLX6-AS1+ neurons
B3GALT5	B3GALT5	1.32267	4.61933	55.7553	3.89191e-09	9.32918e-08	clusterDLX6-AS1+ neurons_vs_others	DLX6-AS1+ neurons
ABCG1	ABCG1	1.43101	4.85305	56.3338	4.50214e-09	1.07364e-07	clusterDLX6-AS1+ neurons_vs_others	DLX6-AS1+ neurons
LY6H	LY6H	1.11826	7.08559	81.6384	4.53232e-09	1.07714e-07	clusterDLX6-AS1+ neurons_vs_others	DLX6-AS1+ neurons
LINC01776	LINC01776	1.21355	4.67531	55.0352	4.54314e-09	1.07787e-07	clusterDLX6-AS1+ neurons_vs_others	DLX6-AS1+ neurons
AL513164.1	AL513164.1	3.03481	2.63971	64.6391	4.68296e-09	1.10915e-07	clusterDLX6-AS1+ neurons_vs_others	DLX6-AS1+ neurons
HCN1	HCN1	2.39015	6.29337	133.807	5.63226e-09	1.3205e-07	clusterDLX6-AS1+ neurons_vs_others	DLX6-AS1+ neurons
AC020611.2	AC020611.2	1.70582	3.49735	53.8364	5.89366e-09	1.37714e-07	clusterDLX6-AS1+ neurons_vs_others	DLX6-AS1+ neurons
TM6SF1	TM6SF1	1.3165	4.46561	53.462	6.3971e-09	1.48232e-07	clusterDLX6-AS1+ neurons_vs_others	DLX6-AS1+ neurons
AC110716.1	AC110716.1	5.60026	0.348944	58.2478	6.47435e-09	1.49772e-07	clusterDLX6-AS1+ neurons_vs_others	DLX6-AS1+ neurons
ERICH2	ERICH2	2.4918	2.25891	53.3255	6.59178e-09	1.52235e-07	clusterDLX6-AS1+ neurons_vs_others	DLX6-AS1+ neurons
KIRREL3	KIRREL3	3.10543	3.6649	57.9812	7.60664e-09	1.72798e-07	clusterDLX6-AS1+ neurons_vs_others	DLX6-AS1+ neurons
KHDRBS3	KHDRBS3	1.01357	5.68106	52.5557	7.81204e-09	1.76316e-07	clusterDLX6-AS1+ neurons_vs_others	DLX6-AS1+ neurons
XKR4	XKR4	2.45711	7.31924	140.946	8.07575e-09	1.81092e-07	clusterDLX6-AS1+ neurons_vs_others	DLX6-AS1+ neurons
HECW1	HECW1	2.80689	4.37744	80.9868	8.13905e-09	1.82218e-07	clusterDLX6-AS1+ neurons_vs_others	DLX6-AS1+ neurons
PDP1	PDP1	1.30011	4.25301	52.2796	8.30585e-09	1.85653e-07	clusterDLX6-AS1+ neurons_vs_others	DLX6-AS1+ neurons
GABRG2	GABRG2	3.90708	1.48398	53.5812	8.3741e-09	1.86324e-07	clusterDLX6-AS1+ neurons_vs_others	DLX6-AS1+ neurons
KIAA1217	KIAA1217	3.88719	6.9496	1427.99	3.11305e-33	4.32808e-29	clusterOptic area progenitors_vs_others	Optic area progenitors
NR2F1	NR2F1	5.10892	4.47213	1173.72	1.47444e-31	1.02496e-27	clusterOptic area progenitors_vs_others	Optic area progenitors
PAX2	PAX2	7.97752	3.60523	1214.32	9.32882e-31	4.32329e-27	clusterOptic area progenitors_vs_others	Optic area progenitors
LRP2	LRP2	2.78831	7.10395	834.194	1.14661e-28	3.98533e-25	clusterOptic area progenitors_vs_others	Optic area progenitors
NR2F1-AS1	NR2F1-AS1	4.83799	3.87697	754.965	2.10026e-27	5.83997e-24	clusterOptic area progenitors_vs_others	Optic area progenitors
CDON	CDON	3.24495	5.08721	703.315	3.07862e-27	7.13368e-24	clusterOptic area progenitors_vs_others	Optic area progenitors
ZIC1	ZIC1	5.81945	3.46601	710.499	2.13564e-26	4.24168e-23	clusterOptic area progenitors_vs_others	Optic area progenitors
PRDX6	PRDX6	1.6821	8.3603	623.702	3.06607e-26	5.24521e-23	clusterOptic area progenitors_vs_others	Optic area progenitors
RARRES2	RARRES2	5.26966	4.26078	688.451	3.39545e-26	5.24521e-23	clusterOptic area progenitors_vs_others	Optic area progenitors
TGFB2	TGFB2	4.5477	5.01421	709.176	4.3113e-26	5.99399e-23	clusterOptic area progenitors_vs_others	Optic area progenitors
CLVS1	CLVS1	2.96331	5.45309	624.756	7.6105e-26	9.61898e-23	clusterOptic area progenitors_vs_others	Optic area progenitors
TPBG	TPBG	5.59332	4.26356	638.752	1.3321e-25	1.54334e-22	clusterOptic area progenitors_vs_others	Optic area progenitors
COL2A1	COL2A1	4.05154	6.26972	624.074	2.0334e-25	2.17464e-22	clusterOptic area progenitors_vs_others	Optic area progenitors
PARD3B	PARD3B	2.13847	7.51922	547.076	3.69543e-25	3.66982e-22	clusterOptic area progenitors_vs_others	Optic area progenitors
AC079298.3	AC079298.3	3.93458	4.23256	543.601	4.16855e-25	3.86369e-22	clusterOptic area progenitors_vs_others	Optic area progenitors
FGF9	FGF9	2.55844	5.03322	502.637	1.82553e-24	1.58627e-21	clusterOptic area progenitors_vs_others	Optic area progenitors
ROR1	ROR1	3.91576	3.85878	500.758	1.95863e-24	1.60182e-21	clusterOptic area progenitors_vs_others	Optic area progenitors
YAP1	YAP1	2.50925	6.7598	493.007	2.62542e-24	2.02784e-21	clusterOptic area progenitors_vs_others	Optic area progenitors
TCERG1L	TCERG1L	4.07773	3.76874	471.468	6.06407e-24	4.4373e-21	clusterOptic area progenitors_vs_others	Optic area progenitors
HES1	HES1	3.90631	5.71815	511.152	1.24e-23	8.61985e-21	clusterOptic area progenitors_vs_others	Optic area progenitors
RAX	RAX	1.80883	7.00361	441.755	2.04311e-23	1.35264e-20	clusterOptic area progenitors_vs_others	Optic area progenitors
PRTG	PRTG	1.6864	7.07817	435.117	2.70769e-23	1.71114e-20	clusterOptic area progenitors_vs_others	Optic area progenitors
HMX1	HMX1	5.89004	2.44012	424.884	4.21245e-23	2.54634e-20	clusterOptic area progenitors_vs_others	Optic area progenitors
SPARC	SPARC	2.20416	8.5734	539.736	7.04602e-23	4.0817e-20	clusterOptic area progenitors_vs_others	Optic area progenitors
PRSS35	PRSS35	7.11925	3.14285	548.05	8.83266e-23	4.91202e-20	clusterOptic area progenitors_vs_others	Optic area progenitors
CYP1B1	CYP1B1	5.94621	5.24923	1365.07	1.04809e-22	5.60447e-20	clusterOptic area progenitors_vs_others	Optic area progenitors
LIX1	LIX1	3.09931	6.83735	536.011	1.11869e-22	5.76041e-20	clusterOptic area progenitors_vs_others	Optic area progenitors
PKP4	PKP4	1.87359	6.62513	401.302	1.21184e-22	6.01722e-20	clusterOptic area progenitors_vs_others	Optic area progenitors
FRRS1L	FRRS1L	3.06506	4.48108	395.365	1.59533e-22	7.64821e-20	clusterOptic area progenitors_vs_others	Optic area progenitors
CDH11	CDH11	4.50342	6.44674	1358.54	4.33005e-22	2.00669e-19	clusterOptic area progenitors_vs_others	Optic area progenitors
LINC01515	LINC01515	2.13951	6.85378	364.086	1.0585e-21	4.71188e-19	clusterOptic area progenitors_vs_others	Optic area progenitors
TSPAN18	TSPAN18	2.35552	6.4238	452.69	1.08452e-21	4.71188e-19	clusterOptic area progenitors_vs_others	Optic area progenitors
PLXDC2	PLXDC2	1.51735	7.45334	347.87	1.66447e-21	7.01247e-19	clusterOptic area progenitors_vs_others	Optic area progenitors
IFITM3	IFITM3	1.69116	6.8413	334.846	3.32995e-21	1.28601e-18	clusterOptic area progenitors_vs_others	Optic area progenitors
GPX8	GPX8	3.64595	6.01488	357.293	4.26451e-21	1.60242e-18	clusterOptic area progenitors_vs_others	Optic area progenitors
BMPR1B	BMPR1B	2.84271	5.44829	352.291	7.68349e-21	2.81115e-18	clusterOptic area progenitors_vs_others	Optic area progenitors
PLPP3	PLPP3	4.39356	4.3063	341.978	9.1431e-21	3.2594e-18	clusterOptic area progenitors_vs_others	Optic area progenitors
ANOS1	ANOS1	4.8541	3.18837	333.526	1.41138e-20	4.90559e-18	clusterOptic area progenitors_vs_others	Optic area progenitors
WFDC2	WFDC2	2.16923	5.87587	342.448	1.60568e-20	5.44482e-18	clusterOptic area progenitors_vs_others	Optic area progenitors
LINC01414	LINC01414	3.65696	3.12769	303.916	1.91362e-20	6.33453e-18	clusterOptic area progenitors_vs_others	Optic area progenitors
PLCH1	PLCH1	1.59427	6.49497	294.399	3.38338e-20	1.07947e-17	clusterOptic area progenitors_vs_others	Optic area progenitors
CDH20	CDH20	4.46067	4.83961	636.03	3.64482e-20	1.12609e-17	clusterOptic area progenitors_vs_others	Optic area progenitors
S1PR3	S1PR3	5.44688	2.35436	314.95	3.79866e-20	1.1481e-17	clusterOptic area progenitors_vs_others	Optic area progenitors
ZNF423	ZNF423	1.641	6.40936	279.003	8.81188e-20	2.60663e-17	clusterOptic area progenitors_vs_others	Optic area progenitors
CA2	CA2	4.60889	3.28467	304.249	1.27424e-19	3.69079e-17	clusterOptic area progenitors_vs_others	Optic area progenitors
MIR99AHG	MIR99AHG	3.45832	7.8424	842.277	1.63696e-19	4.64464e-17	clusterOptic area progenitors_vs_others	Optic area progenitors
KLHL14	KLHL14	4.06691	2.56665	265.951	2.05862e-19	5.61197e-17	clusterOptic area progenitors_vs_others	Optic area progenitors
PCSK5	PCSK5	2.80088	5.8639	422.973	2.77499e-19	7.41936e-17	clusterOptic area progenitors_vs_others	Optic area progenitors
MMRN1	MMRN1	2.90472	4.77833	261.101	2.84789e-19	7.47061e-17	clusterOptic area progenitors_vs_others	Optic area progenitors
TCF7L1	TCF7L1	1.73822	6.87532	259.032	3.27617e-19	8.28156e-17	clusterOptic area progenitors_vs_others	Optic area progenitors
AC092958.1	AC092958.1	5.51316	3.52137	442.718	3.84626e-19	9.54904e-17	clusterOptic area progenitors_vs_others	Optic area progenitors
GULP1	GULP1	2.14264	6.60116	368.112	4.59368e-19	1.11921e-16	clusterOptic area progenitors_vs_others	Optic area progenitors
BRIP1	BRIP1	2.38345	5.97555	275.735	4.66907e-19	1.11921e-16	clusterOptic area progenitors_vs_others	Optic area progenitors
PTPRJ	PTPRJ	1.37019	6.90673	251.458	5.51673e-19	1.29998e-16	clusterOptic area progenitors_vs_others	Optic area progenitors
COL5A2	COL5A2	1.99056	6.70483	246.38	7.88406e-19	1.82687e-16	clusterOptic area progenitors_vs_others	Optic area progenitors
P3H2	P3H2	3.27286	4.52171	242.976	1.00516e-18	2.27092e-16	clusterOptic area progenitors_vs_others	Optic area progenitors
CPAMD8	CPAMD8	3.02475	4.60152	329.811	1.01271e-18	2.27092e-16	clusterOptic area progenitors_vs_others	Optic area progenitors
AC113386.1	AC113386.1	2.48323	3.89906	242.178	1.06452e-18	2.34922e-16	clusterOptic area progenitors_vs_others	Optic area progenitors
STK3	STK3	1.3898	6.86017	239.44	1.29771e-18	2.81908e-16	clusterOptic area progenitors_vs_others	Optic area progenitors
DIPK1C	DIPK1C	5.95629	1.43381	244.619	2.7739e-18	5.93315e-16	clusterOptic area progenitors_vs_others	Optic area progenitors
PLEKHG1	PLEKHG1	1.25143	7.28421	226.509	3.39825e-18	7.15847e-16	clusterOptic area progenitors_vs_others	Optic area progenitors
METRN	METRN	1.44773	7.03961	250.801	5.45921e-18	1.11617e-15	clusterOptic area progenitors_vs_others	Optic area progenitors
GLI2	GLI2	4.30377	2.54985	232.251	6.20971e-18	1.23655e-15	clusterOptic area progenitors_vs_others	Optic area progenitors
LHX2	LHX2	1.55968	6.79789	254.238	6.25041e-18	1.23655e-15	clusterOptic area progenitors_vs_others	Optic area progenitors
LAMP5	LAMP5	4.50243	1.87522	218.129	6.50394e-18	1.25589e-15	clusterOptic area progenitors_vs_others	Optic area progenitors
WNT5B	WNT5B	1.70431	5.77393	217.414	6.88107e-18	1.31051e-15	clusterOptic area progenitors_vs_others	Optic area progenitors
MAN2A1	MAN2A1	1.47128	6.40416	216.647	7.31175e-18	1.37372e-15	clusterOptic area progenitors_vs_others	Optic area progenitors
ZBTB16	ZBTB16	1.81041	4.74995	215.187	8.21024e-18	1.52196e-15	clusterOptic area progenitors_vs_others	Optic area progenitors
REST	REST	1.8792	6.06491	214.003	9.0243e-18	1.65085e-15	clusterOptic area progenitors_vs_others	Optic area progenitors
ZFP36L1	ZFP36L1	1.64436	6.65291	221.731	9.93979e-18	1.79471e-15	clusterOptic area progenitors_vs_others	Optic area progenitors
ROR2	ROR2	2.87722	3.26239	212.134	1.04856e-17	1.86899e-15	clusterOptic area progenitors_vs_others	Optic area progenitors
PAMR1	PAMR1	4.9061	2.18367	224.221	1.17887e-17	2.07467e-15	clusterOptic area progenitors_vs_others	Optic area progenitors
TANC1	TANC1	2.516	5.98696	241.772	1.82736e-17	3.17573e-15	clusterOptic area progenitors_vs_others	Optic area progenitors
C1orf54	C1orf54	2.18116	5.51116	202.759	2.26479e-17	3.83992e-15	clusterOptic area progenitors_vs_others	Optic area progenitors
HSPB1	HSPB1	1.21848	7.45919	200.816	2.66666e-17	4.46682e-15	clusterOptic area progenitors_vs_others	Optic area progenitors
MRC2	MRC2	2.15429	5.68076	200.444	2.75174e-17	4.55445e-15	clusterOptic area progenitors_vs_others	Optic area progenitors
KC877982.1	KC877982.1	2.75859	6.15223	249.775	3.26537e-17	5.34099e-15	clusterOptic area progenitors_vs_others	Optic area progenitors
WWOX	WWOX	1.29565	7.8452	222.808	3.81362e-17	6.1652e-15	clusterOptic area progenitors_vs_others	Optic area progenitors
PREX2	PREX2	1.84643	5.90947	195.794	4.09248e-17	6.46565e-15	clusterOptic area progenitors_vs_others	Optic area progenitors
SMAD3	SMAD3	1.60154	6.23049	195.103	4.34408e-17	6.78603e-15	clusterOptic area progenitors_vs_others	Optic area progenitors
SHROOM3	SHROOM3	2.19493	8.40991	461.816	4.66272e-17	7.20286e-15	clusterOptic area progenitors_vs_others	Optic area progenitors
SFRP1	SFRP1	2.11508	7.82922	423.954	5.25225e-17	7.93717e-15	clusterOptic area progenitors_vs_others	Optic area progenitors
SELENOP	SELENOP	2.87767	3.98249	191.922	5.73002e-17	8.56607e-15	clusterOptic area progenitors_vs_others	Optic area progenitors
TPM2	TPM2	1.52941	7.9463	214.187	6.19994e-17	9.16997e-15	clusterOptic area progenitors_vs_others	Optic area progenitors
DIO3OS	DIO3OS	3.76283	2.82811	189.84	6.883e-17	1.00392e-14	clusterOptic area progenitors_vs_others	Optic area progenitors
NRIP1	NRIP1	1.91223	7.25796	377.384	6.93206e-17	1.00392e-14	clusterOptic area progenitors_vs_others	Optic area progenitors
FZD5	FZD5	1.56672	6.63363	219.71	7.68145e-17	1.10098e-14	clusterOptic area progenitors_vs_others	Optic area progenitors
FZD2	FZD2	2.46734	5.16694	187.416	8.53808e-17	1.19904e-14	clusterOptic area progenitors_vs_others	Optic area progenitors
SNHG18	SNHG18	2.93772	4.64049	185.474	1.0164e-16	1.39911e-14	clusterOptic area progenitors_vs_others	Optic area progenitors
DTL	DTL	2.65973	5.13626	190.866	1.2269e-16	1.67231e-14	clusterOptic area progenitors_vs_others	Optic area progenitors
CCNYL1	CCNYL1	1.21995	6.49265	183.23	1.24568e-16	1.68143e-14	clusterOptic area progenitors_vs_others	Optic area progenitors
GAS1	GAS1	6.36818	1.42415	205.32	1.42035e-16	1.89876e-14	clusterOptic area progenitors_vs_others	Optic area progenitors
QPRT	QPRT	1.28605	6.25214	178.709	1.88817e-16	2.47653e-14	clusterOptic area progenitors_vs_others	Optic area progenitors
GMDS-DT	GMDS-DT	1.26226	6.71117	175.11	2.64587e-16	3.37483e-14	clusterOptic area progenitors_vs_others	Optic area progenitors
MARCH3	MARCH3	2.08362	4.91234	192.367	3.59867e-16	4.50741e-14	clusterOptic area progenitors_vs_others	Optic area progenitors
DTX4	DTX4	2.25777	4.97734	171.216	3.83615e-16	4.76197e-14	clusterOptic area progenitors_vs_others	Optic area progenitors
EPB41L2	EPB41L2	2.00285	5.23789	167.306	5.60928e-16	6.9014e-14	clusterOptic area progenitors_vs_others	Optic area progenitors
ANP32E	ANP32E	1.12233	7.40011	166.231	6.23497e-16	7.60392e-14	clusterOptic area progenitors_vs_others	Optic area progenitors
SEMA5A	SEMA5A	3.32279	7.44445	579.157	6.32224e-16	7.64331e-14	clusterOptic area progenitors_vs_others	Optic area progenitors
AHCYL2	AHCYL2	1.00131	7.8315	165.37	6.78841e-16	8.13614e-14	clusterOptic area progenitors_vs_others	Optic area progenitors
DCDC1	DCDC1	1.97925	5.1541	163.874	7.87665e-16	9.28042e-14	clusterOptic area progenitors_vs_others	Optic area progenitors
APOLD1	APOLD1	2.79505	5.95599	248.958	8.67216e-16	1.01318e-13	clusterOptic area progenitors_vs_others	Optic area progenitors
AC021088.1	AC021088.1	4.57022	4.64957	196.454	9.10883e-16	1.05533e-13	clusterOptic area progenitors_vs_others	Optic area progenitors
AC091078.1	AC091078.1	1.80151	5.93218	162.252	9.54244e-16	1.09643e-13	clusterOptic area progenitors_vs_others	Optic area progenitors
NUP62CL	NUP62CL	2.42873	4.84023	161.68	9.8162e-16	1.11865e-13	clusterOptic area progenitors_vs_others	Optic area progenitors
WASF3	WASF3	1.3854	5.89364	161.261	1.02396e-15	1.15741e-13	clusterOptic area progenitors_vs_others	Optic area progenitors
HEPH	HEPH	1.77776	4.96533	160.414	1.11566e-15	1.24088e-13	clusterOptic area progenitors_vs_others	Optic area progenitors
PDE6B	PDE6B	2.64543	3.54961	159.562	1.21667e-15	1.32151e-13	clusterOptic area progenitors_vs_others	Optic area progenitors
MYLK	MYLK	2.86078	4.27121	229.925	1.23105e-15	1.32677e-13	clusterOptic area progenitors_vs_others	Optic area progenitors
MAP3K20	MAP3K20	1.684	5.58701	158.567	1.34688e-15	1.44043e-13	clusterOptic area progenitors_vs_others	Optic area progenitors
CNTN3	CNTN3	2.9577	3.10574	157.79	1.45876e-15	1.54818e-13	clusterOptic area progenitors_vs_others	Optic area progenitors
PLP1	PLP1	2.59187	5.18131	181.631	2.04682e-15	2.13962e-13	clusterOptic area progenitors_vs_others	Optic area progenitors
C19orf48	C19orf48	1.64205	5.52588	154.323	2.09016e-15	2.16862e-13	clusterOptic area progenitors_vs_others	Optic area progenitors
SORCS2	SORCS2	2.54726	4.53053	227.464	2.21182e-15	2.27785e-13	clusterOptic area progenitors_vs_others	Optic area progenitors
SPHK1	SPHK1	4.42079	2.62594	153.506	2.27725e-15	2.32798e-13	clusterOptic area progenitors_vs_others	Optic area progenitors
LGR4	LGR4	1.75881	6.69691	260.025	2.71824e-15	2.75852e-13	clusterOptic area progenitors_vs_others	Optic area progenitors
TTC29	TTC29	2.82078	4.4289	168.75	2.80614e-15	2.82709e-13	clusterOptic area progenitors_vs_others	Optic area progenitors
COL9A1	COL9A1	4.58437	5.31053	354.384	2.83242e-15	2.83303e-13	clusterOptic area progenitors_vs_others	Optic area progenitors
STOX1	STOX1	2.55864	4.61053	150.332	3.18812e-15	3.09962e-13	clusterOptic area progenitors_vs_others	Optic area progenitors
RRM2	RRM2	2.16332	5.95632	194.828	3.29711e-15	3.18331e-13	clusterOptic area progenitors_vs_others	Optic area progenitors
BRCA1	BRCA1	2.18636	5.33987	154.938	3.47043e-15	3.32754e-13	clusterOptic area progenitors_vs_others	Optic area progenitors
GASK1B	GASK1B	3.62449	2.80119	148.925	3.70767e-15	3.50665e-13	clusterOptic area progenitors_vs_others	Optic area progenitors
PARPBP	PARPBP	2.14611	5.17592	148.23	3.99625e-15	3.75404e-13	clusterOptic area progenitors_vs_others	Optic area progenitors
ERBB2	ERBB2	3.1392	4.95239	155.283	4.28252e-15	3.96932e-13	clusterOptic area progenitors_vs_others	Optic area progenitors
CLEC19A	CLEC19A	5.13128	1.15724	147.421	4.36225e-15	4.00916e-13	clusterOptic area progenitors_vs_others	Optic area progenitors
SERPINH1	SERPINH1	2.02869	6.47002	147.377	4.38317e-15	4.00916e-13	clusterOptic area progenitors_vs_others	Optic area progenitors
AFAP1L2	AFAP1L2	3.41298	2.5672	147.087	4.52376e-15	4.1107e-13	clusterOptic area progenitors_vs_others	Optic area progenitors
HMGN2	HMGN2	1.03025	9.82374	186.888	6.2249e-15	5.58353e-13	clusterOptic area progenitors_vs_others	Optic area progenitors
SH3D19	SH3D19	1.14391	6.4919	142.648	7.37318e-15	6.57111e-13	clusterOptic area progenitors_vs_others	Optic area progenitors
MAF	MAF	2.77168	4.56451	196.44	7.44084e-15	6.58917e-13	clusterOptic area progenitors_vs_others	Optic area progenitors
MOB3B	MOB3B	1.8581	5.09556	140.936	8.93071e-15	7.85846e-13	clusterOptic area progenitors_vs_others	Optic area progenitors
RNASEH2A	RNASEH2A	1.74274	5.61224	140.653	9.21999e-15	8.03525e-13	clusterOptic area progenitors_vs_others	Optic area progenitors
MFAP2	MFAP2	1.47308	6.53835	151.322	9.36799e-15	8.08964e-13	clusterOptic area progenitors_vs_others	Optic area progenitors
NDST4	NDST4	2.47099	3.8016	140.264	9.63305e-15	8.26717e-13	clusterOptic area progenitors_vs_others	Optic area progenitors
CA14	CA14	2.31326	3.91325	140.203	9.6997e-15	8.27331e-13	clusterOptic area progenitors_vs_others	Optic area progenitors
BARD1	BARD1	1.5923	6.03977	149.679	1.03576e-14	8.78063e-13	clusterOptic area progenitors_vs_others	Optic area progenitors
RAB13	RAB13	1.17033	6.74905	138.428	1.18641e-14	9.87707e-13	clusterOptic area progenitors_vs_others	Optic area progenitors
RNF175	RNF175	1.36091	5.88386	138.195	1.21852e-14	1.0084e-12	clusterOptic area progenitors_vs_others	Optic area progenitors
CCN1	CCN1	2.94208	6.50265	179.419	1.38483e-14	1.13255e-12	clusterOptic area progenitors_vs_others	Optic area progenitors
NHSL1	NHSL1	1.14009	6.81688	136.905	1.41266e-14	1.14855e-12	clusterOptic area progenitors_vs_others	Optic area progenitors
SMC2	SMC2	1.3374	6.40745	135.987	1.57035e-14	1.262e-12	clusterOptic area progenitors_vs_others	Optic area progenitors
EMID1	EMID1	2.66921	3.06084	135.213	1.71785e-14	1.3726e-12	clusterOptic area progenitors_vs_others	Optic area progenitors
TNS3	TNS3	1.91935	5.91635	161.207	2.06722e-14	1.64232e-12	clusterOptic area progenitors_vs_others	Optic area progenitors
DHFR	DHFR	1.4992	6.0757	133.375	2.12911e-14	1.68188e-12	clusterOptic area progenitors_vs_others	Optic area progenitors
PPIC	PPIC	4.94424	1.92393	146.8	2.30648e-14	1.8117e-12	clusterOptic area progenitors_vs_others	Optic area progenitors
CA8	CA8	4.36774	1.5233	132.592	2.33442e-14	1.82334e-12	clusterOptic area progenitors_vs_others	Optic area progenitors
CYP1B1-AS1	CYP1B1-AS1	2.70435	2.97105	132.472	2.36772e-14	1.83902e-12	clusterOptic area progenitors_vs_others	Optic area progenitors
CENPH	CENPH	2.03303	5.47633	132.296	2.41766e-14	1.86737e-12	clusterOptic area progenitors_vs_others	Optic area progenitors
LEF1	LEF1	1.63816	5.06582	131.015	2.8143e-14	2.1381e-12	clusterOptic area progenitors_vs_others	Optic area progenitors
DOCK1	DOCK1	1.25825	6.57712	130.639	2.94309e-14	2.22379e-12	clusterOptic area progenitors_vs_others	Optic area progenitors
TMTC2	TMTC2	1.0355	8.72604	161.293	3.38216e-14	2.54174e-12	clusterOptic area progenitors_vs_others	Optic area progenitors
ORC6	ORC6	1.36034	5.97294	128.048	4.01882e-14	2.9879e-12	clusterOptic area progenitors_vs_others	Optic area progenitors
PROM1	PROM1	5.53454	1.71446	139.27	4.9885e-14	3.66958e-12	clusterOptic area progenitors_vs_others	Optic area progenitors
MMS22L	MMS22L	1.61413	5.89419	133.998	5.01591e-14	3.67033e-12	clusterOptic area progenitors_vs_others	Optic area progenitors
DAPL1	DAPL1	7.0416	4.56844	659.62	5.15333e-14	3.75114e-12	clusterOptic area progenitors_vs_others	Optic area progenitors
AKAP12	AKAP12	1.07152	7.17164	134.47	5.71747e-14	4.11865e-12	clusterOptic area progenitors_vs_others	Optic area progenitors
PTPN14	PTPN14	1.98472	4.69563	124.729	6.03173e-14	4.32264e-12	clusterOptic area progenitors_vs_others	Optic area progenitors
OCA2	OCA2	1.35559	6.32456	127.755	6.37292e-14	4.54373e-12	clusterOptic area progenitors_vs_others	Optic area progenitors
GPM6B	GPM6B	1.02782	7.12149	123.966	6.8377e-14	4.82561e-12	clusterOptic area progenitors_vs_others	Optic area progenitors
BMP7	BMP7	1.69482	5.24143	122.971	7.50518e-14	5.26993e-12	clusterOptic area progenitors_vs_others	Optic area progenitors
PPM1H	PPM1H	2.58455	4.67269	186.401	7.79856e-14	5.44841e-12	clusterOptic area progenitors_vs_others	Optic area progenitors
SYT17	SYT17	2.64862	4.05396	171.153	8.01978e-14	5.57495e-12	clusterOptic area progenitors_vs_others	Optic area progenitors
SFRP2	SFRP2	7.18965	7.52136	762.969	8.2944e-14	5.73717e-12	clusterOptic area progenitors_vs_others	Optic area progenitors
PKDCC	PKDCC	3.71214	2.87743	127.084	9.04904e-14	6.19748e-12	clusterOptic area progenitors_vs_others	Optic area progenitors
MDFIC	MDFIC	1.61509	5.72294	121.271	9.2913e-14	6.33221e-12	clusterOptic area progenitors_vs_others	Optic area progenitors
OAF	OAF	3.83058	2.42857	120.965	9.65713e-14	6.52973e-12	clusterOptic area progenitors_vs_others	Optic area progenitors
BCL2L12	BCL2L12	2.40624	4.81095	120.951	9.67507e-14	6.52973e-12	clusterOptic area progenitors_vs_others	Optic area progenitors
SALL1	SALL1	3.90402	2.80133	126.421	9.78187e-14	6.56992e-12	clusterOptic area progenitors_vs_others	Optic area progenitors
FGF8	FGF8	6.48635	2.59789	211.04	1.01527e-13	6.78622e-12	clusterOptic area progenitors_vs_others	Optic area progenitors
PCNA	PCNA	1.44319	5.96858	119.768	1.5334e-13	1.01037e-11	clusterOptic area progenitors_vs_others	Optic area progenitors
TRPM3	TRPM3	3.9168	7.42229	620.034	1.73455e-13	1.13752e-11	clusterOptic area progenitors_vs_others	Optic area progenitors
PERP	PERP	1.51924	5.00047	116.331	1.7508e-13	1.14182e-11	clusterOptic area progenitors_vs_others	Optic area progenitors
NOTCH3	NOTCH3	2.22076	5.1485	115.873	1.85867e-13	1.20191e-11	clusterOptic area progenitors_vs_others	Optic area progenitors
SLC16A1	SLC16A1	1.51186	5.25052	115.65	1.91365e-13	1.22606e-11	clusterOptic area progenitors_vs_others	Optic area progenitors
S100A13	S100A13	2.00933	5.16453	147.978	1.98356e-13	1.26502e-11	clusterOptic area progenitors_vs_others	Optic area progenitors
FREM1	FREM1	2.31161	3.59718	115.463	2.01856e-13	1.28146e-11	clusterOptic area progenitors_vs_others	Optic area progenitors
KIF18B	KIF18B	2.89609	4.78084	118.315	2.26634e-13	1.42574e-11	clusterOptic area progenitors_vs_others	Optic area progenitors
COL4A2	COL4A2	1.3029	6.43046	116.897	2.3226e-13	1.44803e-11	clusterOptic area progenitors_vs_others	Optic area progenitors
PCLAF	PCLAF	2.36314	6.71397	231.508	2.47085e-13	1.53358e-11	clusterOptic area progenitors_vs_others	Optic area progenitors
CNTLN	CNTLN	1.21162	6.5084	119.915	2.74784e-13	1.68296e-11	clusterOptic area progenitors_vs_others	Optic area progenitors
LTBP1	LTBP1	1.9006	7.6893	246.77	2.95964e-13	1.80473e-11	clusterOptic area progenitors_vs_others	Optic area progenitors
NUAK1	NUAK1	1.75806	4.06792	112.293	2.98344e-13	1.8113e-11	clusterOptic area progenitors_vs_others	Optic area progenitors
ARL4C	ARL4C	1.48635	7.09534	192.543	3.14624e-13	1.90183e-11	clusterOptic area progenitors_vs_others	Optic area progenitors
COL4A6	COL4A6	1.51139	5.41371	111.321	3.39928e-13	2.0459e-11	clusterOptic area progenitors_vs_others	Optic area progenitors
CFAP299	CFAP299	2.16798	4.65635	111.049	3.52626e-13	2.11317e-11	clusterOptic area progenitors_vs_others	Optic area progenitors
PKNOX2	PKNOX2	1.54773	5.37164	124.522	3.567e-13	2.12841e-11	clusterOptic area progenitors_vs_others	Optic area progenitors
FBLN7	FBLN7	2.23102	4.26809	110.415	3.84165e-13	2.2825e-11	clusterOptic area progenitors_vs_others	Optic area progenitors
AC091906.1	AC091906.1	3.71215	3.40782	114.876	4.00446e-13	2.36911e-11	clusterOptic area progenitors_vs_others	Optic area progenitors
PRSS23	PRSS23	2.29074	6.06791	206.235	4.26029e-13	2.50978e-11	clusterOptic area progenitors_vs_others	Optic area progenitors
FST	FST	2.68331	7.10645	253.701	5.12186e-13	2.97947e-11	clusterOptic area progenitors_vs_others	Optic area progenitors
HAS2	HAS2	5.95623	1.4462	123.636	5.82792e-13	3.37607e-11	clusterOptic area progenitors_vs_others	Optic area progenitors
SIX61	SIX6	1.13595	7.35039	129.885	5.96124e-13	3.43897e-11	clusterOptic area progenitors_vs_others	Optic area progenitors
SPART	SPART	1.09034	6.3649	106.267	6.7915e-13	3.88569e-11	clusterOptic area progenitors_vs_others	Optic area progenitors
AF127577.2	AF127577.2	2.349	3.0637	105.966	7.08291e-13	4.01933e-11	clusterOptic area progenitors_vs_others	Optic area progenitors
OSBPL3	OSBPL3	1.7932	4.2205	105.496	7.56432e-13	4.27507e-11	clusterOptic area progenitors_vs_others	Optic area progenitors
DKK1	DKK1	4.51921	2.03958	109.26	8.26596e-13	4.6527e-11	clusterOptic area progenitors_vs_others	Optic area progenitors
DIO3	DIO3	5.06788	5.15575	459.469	8.53282e-13	4.76433e-11	clusterOptic area progenitors_vs_others	Optic area progenitors
RFC3	RFC3	1.75817	6.50877	165.328	8.69575e-13	4.83588e-11	clusterOptic area progenitors_vs_others	Optic area progenitors
SEMA6A	SEMA6A	1.04738	7.97004	133.044	8.91206e-13	4.90539e-11	clusterOptic area progenitors_vs_others	Optic area progenitors
ARHGAP11B	ARHGAP11B	2.10452	5.05364	104.158	9.13098e-13	4.99795e-11	clusterOptic area progenitors_vs_others	Optic area progenitors
SHROOM4	SHROOM4	1.74541	5.67201	143.29	1.14206e-12	6.22668e-11	clusterOptic area progenitors_vs_others	Optic area progenitors
NAALAD2	NAALAD2	1.13105	5.59869	101.199	1.39359e-12	7.48075e-11	clusterOptic area progenitors_vs_others	Optic area progenitors
SDK2	SDK2	1.3532	5.73525	110.089	1.43131e-12	7.65365e-11	clusterOptic area progenitors_vs_others	Optic area progenitors
PRDM5	PRDM5	1.46672	5.28998	100.661	1.5063e-12	8.02379e-11	clusterOptic area progenitors_vs_others	Optic area progenitors
MAP7	MAP7	2.38169	3.02704	99.563	1.76723e-12	9.3421e-11	clusterOptic area progenitors_vs_others	Optic area progenitors
MGMT	MGMT	1.05407	5.87981	99.4737	1.79043e-12	9.42894e-11	clusterOptic area progenitors_vs_others	Optic area progenitors
COL18A1	COL18A1	2.99584	5.55216	163.364	1.91331e-12	1.00003e-10	clusterOptic area progenitors_vs_others	Optic area progenitors
COL4A5	COL4A5	1.64656	7.22694	189.332	2.00822e-12	1.04293e-10	clusterOptic area progenitors_vs_others	Optic area progenitors
MSRB3	MSRB3	2.67589	5.06777	102.657	2.0104e-12	1.04293e-10	clusterOptic area progenitors_vs_others	Optic area progenitors
MGST1	MGST1	1.29083	7.44245	136.898	2.03924e-12	1.05396e-10	clusterOptic area progenitors_vs_others	Optic area progenitors
ZNF682	ZNF682	1.05843	5.91005	97.7918	2.29285e-12	1.17629e-10	clusterOptic area progenitors_vs_others	Optic area progenitors
SLC25A21	SLC25A21	1.10946	6.70184	102.689	2.58628e-12	1.32143e-10	clusterOptic area progenitors_vs_others	Optic area progenitors
TTYH1	TTYH1	2.03981	7.07531	183.58	2.59477e-12	1.32143e-10	clusterOptic area progenitors_vs_others	Optic area progenitors
CLDN3	CLDN3	2.0741	2.97448	96.352	2.84047e-12	1.43083e-10	clusterOptic area progenitors_vs_others	Optic area progenitors
PDPN	PDPN	3.82535	4.05334	104.257	2.98019e-12	1.48508e-10	clusterOptic area progenitors_vs_others	Optic area progenitors
TLL1	TLL1	4.92464	4.692	261.612	3.04515e-12	1.51203e-10	clusterOptic area progenitors_vs_others	Optic area progenitors
NR2F2-AS1	NR2F2-AS1	3.16872	2.58796	111.339	3.26041e-12	1.60895e-10	clusterOptic area progenitors_vs_others	Optic area progenitors
NQO2	NQO2	1.25776	5.22674	95.4268	3.26349e-12	1.60895e-10	clusterOptic area progenitors_vs_others	Optic area progenitors
PRR11	PRR11	2.29944	5.29478	120.109	3.6247e-12	1.77445e-10	clusterOptic area progenitors_vs_others	Optic area progenitors
HIST1H2BH	HIST1H2BH	2.64599	5.61655	135.88	3.89729e-12	1.88794e-10	clusterOptic area progenitors_vs_others	Optic area progenitors
NOTCH2	NOTCH2	1.08272	6.36283	94.1241	3.97459e-12	1.91871e-10	clusterOptic area progenitors_vs_others	Optic area progenitors
LINC017761	LINC01776	1.39108	4.67531	93.7969	4.17758e-12	2.00972e-10	clusterOptic area progenitors_vs_others	Optic area progenitors
RAD51AP1	RAD51AP1	2.50001	5.39421	134.522	4.74183e-12	2.25773e-10	clusterOptic area progenitors_vs_others	Optic area progenitors
MCC	MCC	1.63361	5.03603	92.7747	4.88489e-12	2.31791e-10	clusterOptic area progenitors_vs_others	Optic area progenitors
PARM1	PARM1	3.23102	3.15246	139.655	4.93153e-12	2.33208e-10	clusterOptic area progenitors_vs_others	Optic area progenitors
MELK	MELK	2.65996	5.05339	109.413	5.51326e-12	2.58956e-10	clusterOptic area progenitors_vs_others	Optic area progenitors
XRCC2	XRCC2	2.40929	4.59635	96.6845	5.67419e-12	2.65617e-10	clusterOptic area progenitors_vs_others	Optic area progenitors
RAB34	RAB34	1.30587	5.42713	91.6962	5.76901e-12	2.6845e-10	clusterOptic area progenitors_vs_others	Optic area progenitors
PRELID2	PRELID2	2.23775	5.41984	131.553	5.87096e-12	2.7208e-10	clusterOptic area progenitors_vs_others	Optic area progenitors
EFEMP1	EFEMP1	3.2342	3.58761	94.4484	6.44735e-12	2.97799e-10	clusterOptic area progenitors_vs_others	Optic area progenitors
CEP135	CEP135	1.17733	5.80799	90.4483	7.00554e-12	3.21445e-10	clusterOptic area progenitors_vs_others	Optic area progenitors
AC011447.3	AC011447.3	1.153	5.97225	89.6131	7.98642e-12	3.65248e-10	clusterOptic area progenitors_vs_others	Optic area progenitors
CLYBL	CLYBL	1.64536	4.33746	88.9821	8.82248e-12	4.00989e-10	clusterOptic area progenitors_vs_others	Optic area progenitors
SALL2	SALL2	1.20693	5.7691	88.9798	8.82562e-12	4.00989e-10	clusterOptic area progenitors_vs_others	Optic area progenitors
THSD7A1	THSD7A	1.24371	6.40944	110.464	9.36138e-12	4.23485e-10	clusterOptic area progenitors_vs_others	Optic area progenitors
ADAMTS6	ADAMTS6	1.50676	6.31471	123.408	9.48306e-12	4.26676e-10	clusterOptic area progenitors_vs_others	Optic area progenitors
FANCB	FANCB	2.14939	4.67299	88.4445	9.60725e-12	4.3087e-10	clusterOptic area progenitors_vs_others	Optic area progenitors
DUSP9	DUSP9	5.32861	1.00265	89.702	1.30822e-11	5.79244e-10	clusterOptic area progenitors_vs_others	Optic area progenitors
GINS2	GINS2	1.38516	5.53331	86.7489	1.36469e-11	6.0042e-10	clusterOptic area progenitors_vs_others	Optic area progenitors
FN1	FN1	1.11856	6.15405	86.1527	1.3872e-11	6.08398e-10	clusterOptic area progenitors_vs_others	Optic area progenitors
LEFTY2	LEFTY2	3.45207	7.98865	327.17	1.46506e-11	6.3974e-10	clusterOptic area progenitors_vs_others	Optic area progenitors
AC110023.1	AC110023.1	2.02843	6.54166	173.609	1.46786e-11	6.3974e-10	clusterOptic area progenitors_vs_others	Optic area progenitors
UBE3D	UBE3D	1.10683	5.80498	85.6378	1.50796e-11	6.53121e-10	clusterOptic area progenitors_vs_others	Optic area progenitors
UACA	UACA	2.6837	5.57938	110.08	1.58841e-11	6.80832e-10	clusterOptic area progenitors_vs_others	Optic area progenitors
CTNNAL1	CTNNAL1	1.09096	5.61575	85.3062	1.59153e-11	6.80832e-10	clusterOptic area progenitors_vs_others	Optic area progenitors
ZIC2	ZIC2	8.02984	0.814411	118.074	1.65767e-11	7.0695e-10	clusterOptic area progenitors_vs_others	Optic area progenitors
Z94721.1	Z94721.1	1.86069	4.7282	84.9463	1.68774e-11	7.17575e-10	clusterOptic area progenitors_vs_others	Optic area progenitors
LEFTY1	LEFTY1	3.25848	2.35487	84.682	1.76228e-11	7.46859e-10	clusterOptic area progenitors_vs_others	Optic area progenitors
SNED1	SNED1	1.55383	4.15854	84.6644	1.76736e-11	7.46859e-10	clusterOptic area progenitors_vs_others	Optic area progenitors
CSRP2	CSRP2	1.46336	7.93332	170.473	2.02009e-11	8.51068e-10	clusterOptic area progenitors_vs_others	Optic area progenitors
DSCC1	DSCC1	2.98892	4.21656	86.8308	2.03341e-11	8.53621e-10	clusterOptic area progenitors_vs_others	Optic area progenitors
CCDC148	CCDC148	1.56047	4.59453	83.7959	2.03843e-11	8.53621e-10	clusterOptic area progenitors_vs_others	Optic area progenitors
ADAMTS12	ADAMTS12	1.49241	4.99585	83.6099	2.10196e-11	8.77583e-10	clusterOptic area progenitors_vs_others	Optic area progenitors
HEG1	HEG1	1.83462	3.90281	83.3986	2.17666e-11	9.03346e-10	clusterOptic area progenitors_vs_others	Optic area progenitors
GTDC1	GTDC1	1.13356	5.85582	83.2486	2.23136e-11	9.23292e-10	clusterOptic area progenitors_vs_others	Optic area progenitors
ARHGEF26	ARHGEF26	1.56244	4.36505	82.3119	2.6074e-11	1.07569e-09	clusterOptic area progenitors_vs_others	Optic area progenitors
WFIKKN1	WFIKKN1	2.81034	2.69617	83.1959	2.75229e-11	1.13211e-09	clusterOptic area progenitors_vs_others	Optic area progenitors
ADAMTS18	ADAMTS18	5.63955	2.87948	158.645	2.86769e-11	1.17263e-09	clusterOptic area progenitors_vs_others	Optic area progenitors
RTKN2	RTKN2	1.67368	5.33361	83.6641	2.94733e-11	1.19815e-09	clusterOptic area progenitors_vs_others	Optic area progenitors
BOC	BOC	4.9734	1.43128	87.3508	3.15798e-11	1.28004e-09	clusterOptic area progenitors_vs_others	Optic area progenitors
MEIS1	MEIS1	3.41139	2.82293	131.241	3.28939e-11	1.32943e-09	clusterOptic area progenitors_vs_others	Optic area progenitors
LRIG1	LRIG1	1.51146	4.75084	80.8202	3.34971e-11	1.34988e-09	clusterOptic area progenitors_vs_others	Optic area progenitors
SOX9-AS1	SOX9-AS1	2.83153	4.70792	83.439	3.46989e-11	1.39427e-09	clusterOptic area progenitors_vs_others	Optic area progenitors
FIGN	FIGN	2.41487	7.25488	276.383	3.52588e-11	1.41269e-09	clusterOptic area progenitors_vs_others	Optic area progenitors
STRIP2	STRIP2	2.53006	3.75377	99.6661	3.60956e-11	1.44206e-09	clusterOptic area progenitors_vs_others	Optic area progenitors
FBXO5	FBXO5	1.89008	5.44315	97.5349	3.74528e-11	1.49199e-09	clusterOptic area progenitors_vs_others	Optic area progenitors
DSN1	DSN1	1.85306	4.76625	80.0949	3.78789e-11	1.50466e-09	clusterOptic area progenitors_vs_others	Optic area progenitors
ZIC3	ZIC3	3.89454	1.48617	82.4832	4.04491e-11	1.59762e-09	clusterOptic area progenitors_vs_others	Optic area progenitors
CYP46A1	CYP46A1	1.45125	4.26004	78.9518	4.60481e-11	1.80849e-09	clusterOptic area progenitors_vs_others	Optic area progenitors
ID3	ID3	1.91067	8.57644	211.745	4.98585e-11	1.94169e-09	clusterOptic area progenitors_vs_others	Optic area progenitors
BRCA2	BRCA2	1.64248	5.16052	80.2034	5.02853e-11	1.95284e-09	clusterOptic area progenitors_vs_others	Optic area progenitors
TP53	TP53	1.3085	5.46547	78.3804	5.08062e-11	1.96211e-09	clusterOptic area progenitors_vs_others	Optic area progenitors
VIM	VIM	1.19276	11.1516	174.479	5.43066e-11	2.0857e-09	clusterOptic area progenitors_vs_others	Optic area progenitors
RDH10	RDH10	3.2062	2.23226	77.9203	5.50114e-11	2.10695e-09	clusterOptic area progenitors_vs_others	Optic area progenitors
MGME1	MGME1	1.55988	5.49011	78.7547	5.68756e-11	2.17237e-09	clusterOptic area progenitors_vs_others	Optic area progenitors
HELLS	HELLS	1.48906	6.77313	128.744	5.84063e-11	2.22472e-09	clusterOptic area progenitors_vs_others	Optic area progenitors
TMEM132D	TMEM132D	3.56401	6.46676	292.373	6.01823e-11	2.27368e-09	clusterOptic area progenitors_vs_others	Optic area progenitors
POLQ	POLQ	1.77647	4.91095	77.1181	6.32412e-11	2.38277e-09	clusterOptic area progenitors_vs_others	Optic area progenitors
C21orf58	C21orf58	1.67155	5.11531	77.0462	6.40398e-11	2.40634e-09	clusterOptic area progenitors_vs_others	Optic area progenitors
SORCS1	SORCS1	3.32834	7.19062	288.563	6.80759e-11	2.5511e-09	clusterOptic area progenitors_vs_others	Optic area progenitors
FOXM1	FOXM1	1.9128	4.57921	75.916	7.80772e-11	2.88699e-09	clusterOptic area progenitors_vs_others	Optic area progenitors
MCM3	MCM3	1.69253	5.7493	95.7405	8.16997e-11	3.00495e-09	clusterOptic area progenitors_vs_others	Optic area progenitors
C14orf39	C14orf39	1.01948	5.81492	75.5532	8.32399e-11	3.05352e-09	clusterOptic area progenitors_vs_others	Optic area progenitors
GMNN	GMNN	1.76443	5.66652	98.5111	8.51373e-11	3.11491e-09	clusterOptic area progenitors_vs_others	Optic area progenitors
NCAPG2	NCAPG2	1.56896	4.91006	75.3588	8.61537e-11	3.12818e-09	clusterOptic area progenitors_vs_others	Optic area progenitors
ESCO2	ESCO2	2.21413	4.49561	75.3574	8.6175e-11	3.12818e-09	clusterOptic area progenitors_vs_others	Optic area progenitors
SOX2	SOX2	1.10162	7.74562	113.611	8.99643e-11	3.25722e-09	clusterOptic area progenitors_vs_others	Optic area progenitors
LSR	LSR	2.84946	4.02371	77.5788	9.06189e-11	3.2724e-09	clusterOptic area progenitors_vs_others	Optic area progenitors
LINC02246	LINC02246	1.77369	3.60735	74.91	9.32951e-11	3.35791e-09	clusterOptic area progenitors_vs_others	Optic area progenitors
CDC7	CDC7	1.60765	4.73359	74.7598	9.5821e-11	3.4335e-09	clusterOptic area progenitors_vs_others	Optic area progenitors
AJUBA	AJUBA	3.80445	3.60085	79.7204	1.02218e-10	3.63463e-09	clusterOptic area progenitors_vs_others	Optic area progenitors
SLC1A3	SLC1A3	3.52815	2.88355	76.66	1.05808e-10	3.75266e-09	clusterOptic area progenitors_vs_others	Optic area progenitors
CRISPLD1	CRISPLD1	1.27018	5.48337	73.8483	1.12778e-10	3.98968e-09	clusterOptic area progenitors_vs_others	Optic area progenitors
SRGAP2C	SRGAP2C	1.41353	4.55544	73.378	1.22731e-10	4.33079e-09	clusterOptic area progenitors_vs_others	Optic area progenitors
WEE1	WEE1	1.22655	5.39797	73.2634	1.25295e-10	4.41006e-09	clusterOptic area progenitors_vs_others	Optic area progenitors
CPS1	CPS1	2.29106	3.72951	73.2181	1.26323e-10	4.43501e-09	clusterOptic area progenitors_vs_others	Optic area progenitors
FANCA	FANCA	1.54296	4.86803	72.8693	1.34545e-10	4.71178e-09	clusterOptic area progenitors_vs_others	Optic area progenitors
AC009005.1	AC009005.1	4.33088	3.67774	80.9923	1.39433e-10	4.85849e-09	clusterOptic area progenitors_vs_others	Optic area progenitors
AC087564.1	AC087564.1	2.82082	3.01554	77.2483	1.49957e-10	5.21214e-09	clusterOptic area progenitors_vs_others	Optic area progenitors
EFCAB11	EFCAB11	1.26104	5.4237	72.2426	1.5076e-10	5.22697e-09	clusterOptic area progenitors_vs_others	Optic area progenitors
HIST1H1A	HIST1H1A	1.88046	4.64576	72.2111	1.51625e-10	5.24389e-09	clusterOptic area progenitors_vs_others	Optic area progenitors
CDH6	CDH6	2.73727	7.23748	248.765	1.57593e-10	5.43676e-09	clusterOptic area progenitors_vs_others	Optic area progenitors
WWTR1	WWTR1	1.58302	5.90551	83.5084	1.6723e-10	5.7266e-09	clusterOptic area progenitors_vs_others	Optic area progenitors
AC015522.1	AC015522.1	6.56507	5.51986	349.682	1.70818e-10	5.83509e-09	clusterOptic area progenitors_vs_others	Optic area progenitors
SMCO3	SMCO3	4.84903	1.93582	79.629	1.71571e-10	5.84647e-09	clusterOptic area progenitors_vs_others	Optic area progenitors
ABCC4	ABCC4	1.49473	5.26867	86.2154	1.79187e-10	6.04668e-09	clusterOptic area progenitors_vs_others	Optic area progenitors
CHAF1A	CHAF1A	1.67323	5.04733	74.6738	1.9616e-10	6.54009e-09	clusterOptic area progenitors_vs_others	Optic area progenitors
STARD13-AS	STARD13-AS	5.0217	2.3366	91.888	2.12429e-10	7.03191e-09	clusterOptic area progenitors_vs_others	Optic area progenitors
KIFC1	KIFC1	1.73201	4.88072	69.1236	2.682e-10	8.73253e-09	clusterOptic area progenitors_vs_others	Optic area progenitors
ITGA2	ITGA2	1.35458	5.47504	68.9855	2.75238e-10	8.9199e-09	clusterOptic area progenitors_vs_others	Optic area progenitors
FANCD2	FANCD2	2.09719	4.71684	73.2373	2.82252e-10	9.12594e-09	clusterOptic area progenitors_vs_others	Optic area progenitors
NPM3	NPM3	1.26179	4.66328	68.6622	2.92473e-10	9.41261e-09	clusterOptic area progenitors_vs_others	Optic area progenitors
TMEM63A	TMEM63A	1.90703	3.70248	68.5645	2.97901e-10	9.54312e-09	clusterOptic area progenitors_vs_others	Optic area progenitors
EFNA4	EFNA4	1.56415	4.53584	68.3533	3.10001e-10	9.90791e-09	clusterOptic area progenitors_vs_others	Optic area progenitors
UHRF1	UHRF1	2.73557	4.31713	70.4078	3.1442e-10	1.00261e-08	clusterOptic area progenitors_vs_others	Optic area progenitors
DMKN	DMKN	2.56516	4.43736	68.2486	3.1619e-10	1.00365e-08	clusterOptic area progenitors_vs_others	Optic area progenitors
FEZF1	FEZF1	2.6787	4.84209	112.414	3.3276e-10	1.05384e-08	clusterOptic area progenitors_vs_others	Optic area progenitors
CENPM	CENPM	1.98494	5.32097	89.1912	3.53343e-10	1.11395e-08	clusterOptic area progenitors_vs_others	Optic area progenitors
TYMS	TYMS	2.12706	6.57225	138.717	3.83756e-10	1.20166e-08	clusterOptic area progenitors_vs_others	Optic area progenitors
CADPS2	CADPS2	1.63861	6.76314	143.913	3.97392e-10	1.24156e-08	clusterOptic area progenitors_vs_others	Optic area progenitors
NRARP	NRARP	2.5129	3.11109	66.9837	4.02103e-10	1.25346e-08	clusterOptic area progenitors_vs_others	Optic area progenitors
GLIS3	GLIS3	2.53935	8.22865	212.726	4.03889e-10	1.25621e-08	clusterOptic area progenitors_vs_others	Optic area progenitors
CDCA2	CDCA2	2.2867	4.87893	76.1078	4.12554e-10	1.2803e-08	clusterOptic area progenitors_vs_others	Optic area progenitors
NLGN1	NLGN1	1.47424	9.18248	168.555	4.64319e-10	1.43136e-08	clusterOptic area progenitors_vs_others	Optic area progenitors
SYTL2	SYTL2	2.26908	3.44537	76.2097	4.89796e-10	1.50323e-08	clusterOptic area progenitors_vs_others	Optic area progenitors
WDHD1	WDHD1	1.26343	5.31034	65.5493	5.29966e-10	1.60876e-08	clusterOptic area progenitors_vs_others	Optic area progenitors
AC096772.1	AC096772.1	2.68978	2.46959	65.2521	5.61434e-10	1.70057e-08	clusterOptic area progenitors_vs_others	Optic area progenitors
PLAG1	PLAG1	1.26394	5.03306	65.2365	5.6314e-10	1.70203e-08	clusterOptic area progenitors_vs_others	Optic area progenitors
NEIL3	NEIL3	2.57149	3.99417	65.8888	5.67083e-10	1.71023e-08	clusterOptic area progenitors_vs_others	Optic area progenitors
TTYH2	TTYH2	1.93155	2.91975	65.1449	5.73261e-10	1.72512e-08	clusterOptic area progenitors_vs_others	Optic area progenitors
PRR5L	PRR5L	1.80412	3.37689	65.0775	5.80831e-10	1.74412e-08	clusterOptic area progenitors_vs_others	Optic area progenitors
TGIF2	TGIF2	1.32317	5.28675	64.0265	7.13467e-10	2.08667e-08	clusterOptic area progenitors_vs_others	Optic area progenitors
PAX6	PAX6	4.79563	2.16065	118.722	7.14418e-10	2.08667e-08	clusterOptic area progenitors_vs_others	Optic area progenitors
ACSS3	ACSS3	2.21993	4.77928	81.2356	7.29194e-10	2.12536e-08	clusterOptic area progenitors_vs_others	Optic area progenitors
FKBP10	FKBP10	1.15746	6.22988	65.9451	7.38163e-10	2.14252e-08	clusterOptic area progenitors_vs_others	Optic area progenitors
CDCA7L	CDCA7L	1.94968	4.24409	63.839	7.40291e-10	2.14422e-08	clusterOptic area progenitors_vs_others	Optic area progenitors
CCDC150	CCDC150	1.69894	4.48636	63.7746	7.49743e-10	2.16708e-08	clusterOptic area progenitors_vs_others	Optic area progenitors
E2F7	E2F7	3.20355	4.4105	76.082	7.70337e-10	2.22199e-08	clusterOptic area progenitors_vs_others	Optic area progenitors
CHEK2	CHEK2	2.37508	3.94018	63.6141	7.73869e-10	2.22756e-08	clusterOptic area progenitors_vs_others	Optic area progenitors
MOV10	MOV10	2.31175	3.47241	63.432	8.02233e-10	2.30443e-08	clusterOptic area progenitors_vs_others	Optic area progenitors
NOS1AP	NOS1AP	1.06685	5.21848	63.2305	8.34905e-10	2.38841e-08	clusterOptic area progenitors_vs_others	Optic area progenitors
CENPN	CENPN	2.31018	5.55019	104.241	8.38156e-10	2.39279e-08	clusterOptic area progenitors_vs_others	Optic area progenitors
VRK1	VRK1	1.14558	5.51599	63.1011	8.56609e-10	2.43547e-08	clusterOptic area progenitors_vs_others	Optic area progenitors
CHST15	CHST15	2.04233	3.07509	63.0016	8.73702e-10	2.47627e-08	clusterOptic area progenitors_vs_others	Optic area progenitors
ARMC4	ARMC4	2.1158	3.75553	62.9009	8.91373e-10	2.51374e-08	clusterOptic area progenitors_vs_others	Optic area progenitors
AL645568.1	AL645568.1	1.46868	4.54709	62.8433	9.01637e-10	2.53754e-08	clusterOptic area progenitors_vs_others	Optic area progenitors
CCDC160	CCDC160	2.19738	2.9232	62.6089	9.44746e-10	2.64814e-08	clusterOptic area progenitors_vs_others	Optic area progenitors
SIX5	SIX5	2.37119	3.4707	62.4981	9.65879e-10	2.6911e-08	clusterOptic area progenitors_vs_others	Optic area progenitors
RFLNB	RFLNB	1.47327	4.16747	62.395	9.85972e-10	2.74159e-08	clusterOptic area progenitors_vs_others	Optic area progenitors
STIL	STIL	2.21738	4.27495	62.2599	1.01298e-09	2.80548e-08	clusterOptic area progenitors_vs_others	Optic area progenitors
SLF1	SLF1	1.32788	5.61806	73.5715	1.05082e-09	2.89299e-08	clusterOptic area progenitors_vs_others	Optic area progenitors
SDSL	SDSL	1.5049	4.31764	62.003	1.06649e-09	2.93031e-08	clusterOptic area progenitors_vs_others	Optic area progenitors
CYP39A1	CYP39A1	1.83215	4.18449	61.8481	1.10019e-09	3.01101e-08	clusterOptic area progenitors_vs_others	Optic area progenitors
SLC7A8	SLC7A8	2.11603	2.96733	64.2108	1.1097e-09	3.02816e-08	clusterOptic area progenitors_vs_others	Optic area progenitors
PCCA-DT	PCCA-DT	1.39393	4.22862	61.61	1.1542e-09	3.13587e-08	clusterOptic area progenitors_vs_others	Optic area progenitors
HMGN5	HMGN5	1.012	5.752	61.5245	1.17425e-09	3.18238e-08	clusterOptic area progenitors_vs_others	Optic area progenitors
STARD13	STARD13	2.82071	2.95057	66.743	1.24038e-09	3.35505e-08	clusterOptic area progenitors_vs_others	Optic area progenitors
BUB1B	BUB1B	2.23616	5.06984	69.2298	1.29663e-09	3.50039e-08	clusterOptic area progenitors_vs_others	Optic area progenitors
ARHGAP29	ARHGAP29	2.10906	5.91344	129.044	1.30801e-09	3.52428e-08	clusterOptic area progenitors_vs_others	Optic area progenitors
KIT	KIT	2.88531	3.66778	63.6989	1.39835e-09	3.7459e-08	clusterOptic area progenitors_vs_others	Optic area progenitors
ATAD2	ATAD2	1.77211	6.1704	105.115	1.42937e-09	3.82164e-08	clusterOptic area progenitors_vs_others	Optic area progenitors
CENPU	CENPU	1.80196	5.69537	89.6133	1.43315e-09	3.82438e-08	clusterOptic area progenitors_vs_others	Optic area progenitors
CRABP1	CRABP1	5.9012	8.36981	183.929	1.48299e-09	3.93473e-08	clusterOptic area progenitors_vs_others	Optic area progenitors
LINC01090	LINC01090	1.85088	3.50657	60.285	1.51e-09	3.99877e-08	clusterOptic area progenitors_vs_others	Optic area progenitors
CTSV	CTSV	4.42447	2.9596	66.1919	1.5339e-09	4.04663e-08	clusterOptic area progenitors_vs_others	Optic area progenitors
ADGRL3	ADGRL3	1.09026	9.26532	116.493	1.54054e-09	4.05646e-08	clusterOptic area progenitors_vs_others	Optic area progenitors
AP001172.1	AP001172.1	4.98776	3.18037	81.8072	1.56721e-09	4.11111e-08	clusterOptic area progenitors_vs_others	Optic area progenitors
PTX3	PTX3	2.76743	5.45221	98.6757	1.6664e-09	4.32408e-08	clusterOptic area progenitors_vs_others	Optic area progenitors
POLD3	POLD3	1.0338	5.70982	59.6299	1.72689e-09	4.45434e-08	clusterOptic area progenitors_vs_others	Optic area progenitors
CA3	CA3	2.04282	3.20352	59.3846	1.81627e-09	4.65898e-08	clusterOptic area progenitors_vs_others	Optic area progenitors
DIAPH3	DIAPH3	2.31016	6.58211	138.17	1.88031e-09	4.8055e-08	clusterOptic area progenitors_vs_others	Optic area progenitors
LINC01508	LINC01508	2.30533	2.73748	59.1521	1.90551e-09	4.86097e-08	clusterOptic area progenitors_vs_others	Optic area progenitors
ANLN	ANLN	1.9199	4.87641	66.4633	2.05205e-09	5.22406e-08	clusterOptic area progenitors_vs_others	Optic area progenitors
LAMB2	LAMB2	2.8239	3.90249	60.4306	2.05536e-09	5.22406e-08	clusterOptic area progenitors_vs_others	Optic area progenitors
AL133346.1	AL133346.1	2.13566	4.39551	72.8112	2.09016e-09	5.30284e-08	clusterOptic area progenitors_vs_others	Optic area progenitors
BUB1	BUB1	2.12693	4.84586	66.2518	2.12649e-09	5.37537e-08	clusterOptic area progenitors_vs_others	Optic area progenitors
DRAXIN	DRAXIN	1.24043	4.57591	58.5242	2.17032e-09	5.4663e-08	clusterOptic area progenitors_vs_others	Optic area progenitors
MED12L	MED12L	1.08535	5.57307	61.899	2.18775e-09	5.50024e-08	clusterOptic area progenitors_vs_others	Optic area progenitors
KIF2C	KIF2C	2.1425	5.04548	73.2568	2.24023e-09	5.61187e-08	clusterOptic area progenitors_vs_others	Optic area progenitors
SNTB1	SNTB1	1.33538	4.25988	58.2325	2.30622e-09	5.7668e-08	clusterOptic area progenitors_vs_others	Optic area progenitors
OSBPL10	OSBPL10	1.15087	5.3477	58.0023	2.41976e-09	6.02902e-08	clusterOptic area progenitors_vs_others	Optic area progenitors
WWC1	WWC1	1.60544	4.77353	65.1023	2.5224e-09	6.2623e-08	clusterOptic area progenitors_vs_others	Optic area progenitors
CMTM8	CMTM8	1.70711	4.01737	57.764	2.54351e-09	6.30345e-08	clusterOptic area progenitors_vs_others	Optic area progenitors
SULF2	SULF2	1.03867	4.91106	57.2336	2.84333e-09	7.00901e-08	clusterOptic area progenitors_vs_others	Optic area progenitors
AGTRAP	AGTRAP	1.19022	5.12783	57.1921	2.86831e-09	7.05175e-08	clusterOptic area progenitors_vs_others	Optic area progenitors
SMCO4	SMCO4	1.33751	5.05629	57.188	2.87081e-09	7.05175e-08	clusterOptic area progenitors_vs_others	Optic area progenitors
HSPA4L	HSPA4L	1.28229	4.72319	57.1406	2.89967e-09	7.09755e-08	clusterOptic area progenitors_vs_others	Optic area progenitors
MCM6	MCM6	1.39836	5.02405	56.9198	3.03804e-09	7.41461e-08	clusterOptic area progenitors_vs_others	Optic area progenitors
MAFB	MAFB	1.26555	4.09399	56.8361	3.09231e-09	7.50133e-08	clusterOptic area progenitors_vs_others	Optic area progenitors
CDC45	CDC45	2.99753	3.9653	58.3708	3.10222e-09	7.50133e-08	clusterOptic area progenitors_vs_others	Optic area progenitors
EMP2	EMP2	2.01007	4.18148	56.8005	3.1157e-09	7.52041e-08	clusterOptic area progenitors_vs_others	Optic area progenitors
DNAH11	DNAH11	2.40776	3.44119	56.7013	3.1818e-09	7.64016e-08	clusterOptic area progenitors_vs_others	Optic area progenitors
DCT	DCT	4.20901	3.28512	132.085	3.33711e-09	7.99928e-08	clusterOptic area progenitors_vs_others	Optic area progenitors
ECT2	ECT2	1.88324	5.59416	79.2386	3.49741e-09	8.3691e-08	clusterOptic area progenitors_vs_others	Optic area progenitors
CDCA7	CDCA7	2.86853	3.67599	63.3138	3.63316e-09	8.61977e-08	clusterOptic area progenitors_vs_others	Optic area progenitors
BLM	BLM	1.41477	4.9425	56.0436	3.65939e-09	8.65247e-08	clusterOptic area progenitors_vs_others	Optic area progenitors
CKAP2	CKAP2	1.19552	6.43759	72.1195	3.6746e-09	8.65899e-08	clusterOptic area progenitors_vs_others	Optic area progenitors
PLEKHG4B	PLEKHG4B	1.06249	6.14261	65.6459	3.73929e-09	8.79652e-08	clusterOptic area progenitors_vs_others	Optic area progenitors
TRPC3	TRPC3	1.765	3.96397	55.6541	3.9772e-09	9.30893e-08	clusterOptic area progenitors_vs_others	Optic area progenitors
CEP128	CEP128	1.00398	6.31043	60.8199	4.07721e-09	9.52696e-08	clusterOptic area progenitors_vs_others	Optic area progenitors
EVA1B	EVA1B	2.57601	3.90674	56.8244	4.25086e-09	9.91605e-08	clusterOptic area progenitors_vs_others	Optic area progenitors
KIF20B	KIF20B	1.51291	5.94299	77.288	4.70463e-09	1.09014e-07	clusterOptic area progenitors_vs_others	Optic area progenitors
MCM5	MCM5	1.64944	4.45803	54.4682	5.13611e-09	1.18224e-07	clusterOptic area progenitors_vs_others	Optic area progenitors
CRB2	CRB2	1.38491	4.2489	54.4595	5.1458e-09	1.18251e-07	clusterOptic area progenitors_vs_others	Optic area progenitors
TRIP6	TRIP6	1.46709	4.20761	54.3865	5.22801e-09	1.19942e-07	clusterOptic area progenitors_vs_others	Optic area progenitors
AC090825.1	AC090825.1	1.29681	4.05572	54.2123	5.42978e-09	1.24162e-07	clusterOptic area progenitors_vs_others	Optic area progenitors
SMIM1	SMIM1	2.12512	2.38236	54.0411	5.63612e-09	1.28668e-07	clusterOptic area progenitors_vs_others	Optic area progenitors
GINS1	GINS1	1.72162	5.14807	63.2965	5.84231e-09	1.32939e-07	clusterOptic area progenitors_vs_others	Optic area progenitors
GCHFR	GCHFR	1.16442	5.01354	53.8339	5.89687e-09	1.33308e-07	clusterOptic area progenitors_vs_others	Optic area progenitors
HMGA2	HMGA2	1.75209	7.38051	101.06	6.40786e-09	1.43923e-07	clusterOptic area progenitors_vs_others	Optic area progenitors
ADAMTS9	ADAMTS9	1.4245	4.74101	60.0454	6.4678e-09	1.45035e-07	clusterOptic area progenitors_vs_others	Optic area progenitors
NUDT1	NUDT1	1.01819	5.89348	53.3966	6.48957e-09	1.45098e-07	clusterOptic area progenitors_vs_others	Optic area progenitors
FBN2	FBN2	3.29986	5.59205	137.518	6.50192e-09	1.45098e-07	clusterOptic area progenitors_vs_others	Optic area progenitors
FAM111A	FAM111A	1.70637	5.04685	55.482	7.57266e-09	1.67648e-07	clusterOptic area progenitors_vs_others	Optic area progenitors
KIF20A	KIF20A	3.14619	3.75413	58.0167	8.00883e-09	1.75903e-07	clusterOptic area progenitors_vs_others	Optic area progenitors
NCAPD2	NCAPD2	1.24065	5.20856	52.3579	8.16257e-09	1.78715e-07	clusterOptic area progenitors_vs_others	Optic area progenitors
ARSG	ARSG	1.13554	4.8532	52.305	8.25895e-09	1.80541e-07	clusterOptic area progenitors_vs_others	Optic area progenitors
FZD7	FZD7	3.02128	3.00688	53.6203	8.30457e-09	1.81254e-07	clusterOptic area progenitors_vs_others	Optic area progenitors
CIP2A	CIP2A	1.97991	5.04284	72.5984	8.48495e-09	1.83854e-07	clusterOptic area progenitors_vs_others	Optic area progenitors
GRAMD2B	GRAMD2B	1.87433	4.13678	52.0552	8.73109e-09	1.88491e-07	clusterOptic area progenitors_vs_others	Optic area progenitors
RAB31	RAB31	1.30272	6.50546	87.2379	8.79218e-09	1.89516e-07	clusterOptic area progenitors_vs_others	Optic area progenitors
KIZ	KIZ	1.13661	4.79066	51.9786	8.88148e-09	1.91144e-07	clusterOptic area progenitors_vs_others	Optic area progenitors
SMAD6	SMAD6	4.11668	3.37348	56.5035	9.03333e-09	1.94112e-07	clusterOptic area progenitors_vs_others	Optic area progenitors
LATS2	LATS2	1.10164	5.22397	51.8249	9.19153e-09	1.96903e-07	clusterOptic area progenitors_vs_others	Optic area progenitors
NEK6	NEK6	1.38595	5.03596	51.7024	9.44673e-09	2.01439e-07	clusterOptic area progenitors_vs_others	Optic area progenitors
AC005394.1	AC005394.1	3.85762	2.78015	54.3396	9.81059e-09	2.08239e-07	clusterOptic area progenitors_vs_others	Optic area progenitors
HHIP-AS1	HHIP-AS1	1.71744	4.00269	51.4324	1.00358e-08	2.12371e-07	clusterOptic area progenitors_vs_others	Optic area progenitors
DNA2	DNA2	1.24449	5.05725	51.4049	1.00979e-08	2.13359e-07	clusterOptic area progenitors_vs_others	Optic area progenitors
KDM2B-DT	KDM2B-DT	2.65861	3.37841	52.6378	1.02469e-08	2.15853e-07	clusterOptic area progenitors_vs_others	Optic area progenitors
RREB1	RREB1	1.34781	4.35306	51.108	1.07948e-08	2.26365e-07	clusterOptic area progenitors_vs_others	Optic area progenitors
EPHB4	EPHB4	2.12712	4.16607	50.9429	1.12041e-08	2.34594e-07	clusterOptic area progenitors_vs_others	Optic area progenitors
PLK1	PLK1	1.98234	4.72076	55.9561	1.18599e-08	2.47953e-07	clusterOptic area progenitors_vs_others	Optic area progenitors
AC008543.1	AC008543.1	1.49361	4.42859	50.6392	1.20001e-08	2.50507e-07	clusterOptic area progenitors_vs_others	Optic area progenitors
OTP1	OTP	4.98239	5.50358	1930.52	7.94477e-36	9.18123e-32	clusterOTP+ neurons_vs_others	OTP+ neurons
KCNJ31	KCNJ3	4.24267	6.40775	1881.75	1.32075e-35	9.18123e-32	clusterOTP+ neurons_vs_others	OTP+ neurons
PEG101	PEG10	2.00242	10.055	1381	6.0221e-33	2.79084e-29	clusterOTP+ neurons_vs_others	OTP+ neurons
SCG31	SCG3	2.94758	6.92703	1230.26	5.85511e-32	2.03509e-28	clusterOTP+ neurons_vs_others	OTP+ neurons
KIF5C1	KIF5C	2.12756	8.11082	1200.92	9.40492e-32	2.61513e-28	clusterOTP+ neurons_vs_others	OTP+ neurons
POU6F21	POU6F2	3.39134	5.50949	966.624	6.55725e-30	1.51942e-26	clusterOTP+ neurons_vs_others	OTP+ neurons
ELAVL31	ELAVL3	2.29579	7.46599	924.869	1.54864e-29	3.07582e-26	clusterOTP+ neurons_vs_others	OTP+ neurons
SCN3A1	SCN3A	2.36932	7.03359	840.982	9.80097e-29	1.70329e-25	clusterOTP+ neurons_vs_others	OTP+ neurons
SNAP251	SNAP25	3.79479	5.66923	1137.05	2.14824e-28	3.31855e-25	clusterOTP+ neurons_vs_others	OTP+ neurons
NMNAT21	NMNAT2	3.03797	5.70324	785.829	3.63794e-28	5.05782e-25	clusterOTP+ neurons_vs_others	OTP+ neurons
CHGB1	CHGB	2.30465	5.8455	696.972	3.66327e-27	4.63005e-24	clusterOTP+ neurons_vs_others	OTP+ neurons
PAK51	PAK5	2.04275	6.37119	682.069	5.54467e-27	6.42396e-24	clusterOTP+ neurons_vs_others	OTP+ neurons
ELAVL41	ELAVL4	3.91291	6.97395	1356.27	2.36992e-26	2.53454e-23	clusterOTP+ neurons_vs_others	OTP+ neurons
TUBB31	TUBB3	1.40333	10.4897	603.28	5.78076e-26	5.74071e-23	clusterOTP+ neurons_vs_others	OTP+ neurons
MLLT111	MLLT11	1.55774	8.78893	591.581	8.3892e-26	7.48723e-23	clusterOTP+ neurons_vs_others	OTP+ neurons
NSG11	NSG1	1.97958	6.96368	590.75	8.61654e-26	7.48723e-23	clusterOTP+ neurons_vs_others	OTP+ neurons
NEBL1	NEBL	1.84289	6.99508	584.581	1.05182e-25	8.602e-23	clusterOTP+ neurons_vs_others	OTP+ neurons
GDAP1L11	GDAP1L1	2.0441	6.23959	568.638	1.77747e-25	1.3729e-22	clusterOTP+ neurons_vs_others	OTP+ neurons
TERF2IP1	TERF2IP	1.30525	8.26568	566.64	1.90015e-25	1.39041e-22	clusterOTP+ neurons_vs_others	OTP+ neurons
PPFIA21	PPFIA2	1.57315	7.21094	548.663	3.49845e-25	2.3827e-22	clusterOTP+ neurons_vs_others	OTP+ neurons
GABRB31	GABRB3	1.76209	7.80662	586.652	3.59898e-25	2.3827e-22	clusterOTP+ neurons_vs_others	OTP+ neurons
TAGLN31	TAGLN3	2.49681	7.33179	775.131	3.90723e-25	2.46919e-22	clusterOTP+ neurons_vs_others	OTP+ neurons
MTSS11	MTSS1	1.59559	7.05374	543.113	4.23997e-25	2.56297e-22	clusterOTP+ neurons_vs_others	OTP+ neurons
CSRNP31	CSRNP3	1.47548	8.48527	540.224	4.68952e-25	2.7166e-22	clusterOTP+ neurons_vs_others	OTP+ neurons
RTN11	RTN1	2.42321	8.72754	1102.45	1.00657e-24	5.59772e-22	clusterOTP+ neurons_vs_others	OTP+ neurons
ATP1A31	ATP1A3	2.96623	4.94506	515.156	1.14911e-24	6.14462e-22	clusterOTP+ neurons_vs_others	OTP+ neurons
PRKACB	PRKACB	1.5317	7.65276	506.075	1.60592e-24	8.2693e-22	clusterOTP+ neurons_vs_others	OTP+ neurons
MTUS11	MTUS1	2.71951	4.82919	499.335	2.06621e-24	1.02595e-21	clusterOTP+ neurons_vs_others	OTP+ neurons
TLCD3B1	TLCD3B	2.33697	5.78785	491.572	2.77303e-24	1.32943e-21	clusterOTP+ neurons_vs_others	OTP+ neurons
TUBB2B1	TUBB2B	1.18699	9.63828	472.108	5.91227e-24	2.73995e-21	clusterOTP+ neurons_vs_others	OTP+ neurons
TUBA1A1	TUBA1A	1.15234	11.7409	469.711	6.50285e-24	2.91642e-21	clusterOTP+ neurons_vs_others	OTP+ neurons
CACNB21	CACNB2	1.54581	7.4466	468.633	6.7884e-24	2.94935e-21	clusterOTP+ neurons_vs_others	OTP+ neurons
FRY1	FRY	1.84278	6.40015	467.45	7.11692e-24	2.99838e-21	clusterOTP+ neurons_vs_others	OTP+ neurons
GAB21	GAB2	1.37581	8.23118	459.141	9.94938e-24	4.06842e-21	clusterOTP+ neurons_vs_others	OTP+ neurons
GNAO11	GNAO1	2.23156	5.78821	452	1.33297e-23	5.29493e-21	clusterOTP+ neurons_vs_others	OTP+ neurons
RAB3C1	RAB3C	2.50522	6.88647	765.757	1.59733e-23	6.16879e-21	clusterOTP+ neurons_vs_others	OTP+ neurons
C4orf481	C4orf48	1.17642	8.89971	445.588	1.73961e-23	6.49913e-21	clusterOTP+ neurons_vs_others	OTP+ neurons
SCN3B1	SCN3B	2.7387	4.79666	445.088	1.77636e-23	6.49913e-21	clusterOTP+ neurons_vs_others	OTP+ neurons
PTPRN21	PTPRN2	1.28695	8.36606	433.645	2.88369e-23	1.028e-20	clusterOTP+ neurons_vs_others	OTP+ neurons
KCNH81	KCNH8	1.50434	7.57301	427.608	3.74138e-23	1.28367e-20	clusterOTP+ neurons_vs_others	OTP+ neurons
PHACTR11	PHACTR1	1.43057	7.54582	427.338	3.78554e-23	1.28367e-20	clusterOTP+ neurons_vs_others	OTP+ neurons
DLGAP21	DLGAP2	3.72787	6.97338	1131.91	4.12787e-23	1.36642e-20	clusterOTP+ neurons_vs_others	OTP+ neurons
DNER1	DNER	3.04296	5.30549	501.737	4.8084e-23	1.55468e-20	clusterOTP+ neurons_vs_others	OTP+ neurons
SVOP1	SVOP	5.10152	3.95771	502.841	5.85209e-23	1.84913e-20	clusterOTP+ neurons_vs_others	OTP+ neurons
RAB3A1	RAB3A	3.00448	4.13051	414.046	6.79946e-23	2.10073e-20	clusterOTP+ neurons_vs_others	OTP+ neurons
RAB3B1	RAB3B	1.85665	6.05815	405.847	9.84248e-23	2.85083e-20	clusterOTP+ neurons_vs_others	OTP+ neurons
NFASC1	NFASC	2.42038	4.82922	400.384	1.26413e-22	3.55716e-20	clusterOTP+ neurons_vs_others	OTP+ neurons
NALCN1	NALCN	2.68595	5.01352	400.126	1.27928e-22	3.55716e-20	clusterOTP+ neurons_vs_others	OTP+ neurons
KIFAP31	KIFAP3	1.58677	7.05745	410.757	1.52822e-22	4.10756e-20	clusterOTP+ neurons_vs_others	OTP+ neurons
ATCAY1	ATCAY	1.92305	6.28359	396.053	1.54498e-22	4.10756e-20	clusterOTP+ neurons_vs_others	OTP+ neurons
MAPT1	MAPT	3.44522	6.29165	867.982	1.59075e-22	4.10756e-20	clusterOTP+ neurons_vs_others	OTP+ neurons
TMOD21	TMOD2	1.87556	5.67244	395.364	1.5954e-22	4.10756e-20	clusterOTP+ neurons_vs_others	OTP+ neurons
RCAN21	RCAN2	1.96857	5.7789	394.4	1.66881e-22	4.21844e-20	clusterOTP+ neurons_vs_others	OTP+ neurons
MAP61	MAP6	1.23814	7.4716	389.633	2.08779e-22	5.18332e-20	clusterOTP+ neurons_vs_others	OTP+ neurons
DPYSL31	DPYSL3	1.52082	7.52383	398.342	3.38898e-22	8.26613e-20	clusterOTP+ neurons_vs_others	OTP+ neurons
MIR7-3HG1	MIR7-3HG	3.47224	5.07396	488.089	3.55384e-22	8.51881e-20	clusterOTP+ neurons_vs_others	OTP+ neurons
XPR11	XPR1	1.18591	8.21062	378.083	3.63029e-22	8.55457e-20	clusterOTP+ neurons_vs_others	OTP+ neurons
SFMBT2	SFMBT2	1.87768	5.85444	376.818	3.86062e-22	8.94571e-20	clusterOTP+ neurons_vs_others	OTP+ neurons
NSG21	NSG2	4.00638	3.70332	375.628	4.09126e-22	9.32471e-20	clusterOTP+ neurons_vs_others	OTP+ neurons
PRKAR2B1	PRKAR2B	1.48473	7.06633	367.78	6.02448e-22	1.35094e-19	clusterOTP+ neurons_vs_others	OTP+ neurons
L1CAM1	L1CAM	2.18021	4.77365	365.515	6.74565e-22	1.48865e-19	clusterOTP+ neurons_vs_others	OTP+ neurons
KIF5A1	KIF5A	1.56531	6.3412	362.975	7.6636e-22	1.6573e-19	clusterOTP+ neurons_vs_others	OTP+ neurons
FRMD4A1	FRMD4A	1.22958	8.01436	362.757	7.74829e-22	1.6573e-19	clusterOTP+ neurons_vs_others	OTP+ neurons
SRRM41	SRRM4	2.57353	6.93249	592.43	8.42445e-22	1.76711e-19	clusterOTP+ neurons_vs_others	OTP+ neurons
INSM11	INSM1	3.34462	4.16952	360.887	8.51589e-22	1.76711e-19	clusterOTP+ neurons_vs_others	OTP+ neurons
SOX2-OT	SOX2-OT	2.23795	10.4163	1023.24	9.20724e-22	1.88247e-19	clusterOTP+ neurons_vs_others	OTP+ neurons
BEX11	BEX1	1.35648	8.06996	377.525	9.95043e-22	1.98195e-19	clusterOTP+ neurons_vs_others	OTP+ neurons
AL445623.2	AL445623.2	2.21088	5.54979	357.769	9.97891e-22	1.98195e-19	clusterOTP+ neurons_vs_others	OTP+ neurons
KIDINS2201	KIDINS220	1.17795	8.06495	354.127	1.20275e-21	2.35519e-19	clusterOTP+ neurons_vs_others	OTP+ neurons
FRMD51	FRMD5	1.42376	7.30974	348.153	1.64e-21	3.1668e-19	clusterOTP+ neurons_vs_others	OTP+ neurons
CDKN2D1	CDKN2D	1.71085	5.82735	343.529	2.09181e-21	3.9839e-19	clusterOTP+ neurons_vs_others	OTP+ neurons
ARFGEF3	ARFGEF3	2.41991	4.5844	331.965	3.89469e-21	7.31728e-19	clusterOTP+ neurons_vs_others	OTP+ neurons
CNTNAP41	CNTNAP4	3.35094	4.67804	429.861	4.27747e-21	7.92929e-19	clusterOTP+ neurons_vs_others	OTP+ neurons
SYT51	SYT5	3.02678	4.04284	328.542	4.69882e-21	8.59575e-19	clusterOTP+ neurons_vs_others	OTP+ neurons
HS3ST5	HS3ST5	2.23472	5.57495	369.556	5.09281e-21	9.1955e-19	clusterOTP+ neurons_vs_others	OTP+ neurons
CELF31	CELF3	2.36437	4.63463	322.326	6.6373e-21	1.16808e-18	clusterOTP+ neurons_vs_others	OTP+ neurons
DOCK32	DOCK3	1.22877	7.56065	321.187	7.0757e-21	1.22967e-18	clusterOTP+ neurons_vs_others	OTP+ neurons
SGIP11	SGIP1	2.0334	5.84989	353.598	7.20857e-21	1.23729e-18	clusterOTP+ neurons_vs_others	OTP+ neurons
CELF51	CELF5	1.55969	6.48484	318.997	8.00571e-21	1.35736e-18	clusterOTP+ neurons_vs_others	OTP+ neurons
PTPRN1	PTPRN	4.62176	3.30259	342.454	8.92476e-21	1.4853e-18	clusterOTP+ neurons_vs_others	OTP+ neurons
KIAA04081	KIAA0408	1.65631	5.98517	316.984	8.974e-21	1.4853e-18	clusterOTP+ neurons_vs_others	OTP+ neurons
DLL31	DLL3	1.79409	6.58155	312.075	1.18871e-20	1.93641e-18	clusterOTP+ neurons_vs_others	OTP+ neurons
KLC11	KLC1	1.19066	7.53937	311.943	1.19781e-20	1.93641e-18	clusterOTP+ neurons_vs_others	OTP+ neurons
RUNDC3B1	RUNDC3B	3.24542	4.74235	415.586	1.30439e-20	2.08447e-18	clusterOTP+ neurons_vs_others	OTP+ neurons
CLASP21	CLASP2	1.00779	8.54162	309.663	1.36681e-20	2.15941e-18	clusterOTP+ neurons_vs_others	OTP+ neurons
SHTN1	SHTN1	1.2556	6.97009	309.077	1.41418e-20	2.20913e-18	clusterOTP+ neurons_vs_others	OTP+ neurons
SYP1	SYP	2.43318	4.56665	307.952	1.50993e-20	2.33251e-18	clusterOTP+ neurons_vs_others	OTP+ neurons
AKR1C11	AKR1C1	2.61142	4.31908	306.44	1.64958e-20	2.52023e-18	clusterOTP+ neurons_vs_others	OTP+ neurons
SYT12	SYT1	1.11236	10.6425	339.376	1.74172e-20	2.62572e-18	clusterOTP+ neurons_vs_others	OTP+ neurons
ISL11	ISL1	3.18015	7.84961	1109.83	1.7564e-20	2.62572e-18	clusterOTP+ neurons_vs_others	OTP+ neurons
NYAP21	NYAP2	3.40875	4.33713	310.047	1.88699e-20	2.76458e-18	clusterOTP+ neurons_vs_others	OTP+ neurons
CRMP11	CRMP1	1.10426	7.98326	304.135	1.88906e-20	2.76458e-18	clusterOTP+ neurons_vs_others	OTP+ neurons
NDST31	NDST3	2.42077	5.29309	369.991	1.92465e-20	2.78733e-18	clusterOTP+ neurons_vs_others	OTP+ neurons
CNIH21	CNIH2	1.69567	6.03075	302.096	2.1313e-20	3.05479e-18	clusterOTP+ neurons_vs_others	OTP+ neurons
ATP8A1	ATP8A1	1.58139	6.13842	295.743	3.11864e-20	4.42433e-18	clusterOTP+ neurons_vs_others	OTP+ neurons
ELAVL2	ELAVL2	1.99556	7.30324	504.971	3.18457e-20	4.47223e-18	clusterOTP+ neurons_vs_others	OTP+ neurons
KSR21	KSR2	2.19266	4.81115	288.417	4.88154e-20	6.71962e-18	clusterOTP+ neurons_vs_others	OTP+ neurons
SEZ6L21	SEZ6L2	1.25631	6.85267	286.089	5.64035e-20	7.68802e-18	clusterOTP+ neurons_vs_others	OTP+ neurons
AC023905.1	AC023905.1	3.59075	3.16858	284.244	6.32913e-20	8.5431e-18	clusterOTP+ neurons_vs_others	OTP+ neurons
CHGA1	CHGA	3.42586	3.59052	283.649	6.56987e-20	8.78278e-18	clusterOTP+ neurons_vs_others	OTP+ neurons
AC068308.1	AC068308.1	2.85112	6.78223	647.18	7.30301e-20	9.66988e-18	clusterOTP+ neurons_vs_others	OTP+ neurons
UCHL11	UCHL1	1.40767	8.56952	389.341	8.54423e-20	1.12066e-17	clusterOTP+ neurons_vs_others	OTP+ neurons
BICDL11	BICDL1	2.08442	4.9728	272.574	1.33252e-19	1.68418e-17	clusterOTP+ neurons_vs_others	OTP+ neurons
RGS4	RGS4	4.22004	2.86052	326.901	1.43037e-19	1.79157e-17	clusterOTP+ neurons_vs_others	OTP+ neurons
ST8SIA31	ST8SIA3	3.04822	3.63166	267.744	1.82827e-19	2.2695e-17	clusterOTP+ neurons_vs_others	OTP+ neurons
RXRG	RXRG	5.59234	2.16459	285.623	2.0274e-19	2.49442e-17	clusterOTP+ neurons_vs_others	OTP+ neurons
KIF3A1	KIF3A	1.19293	6.84191	256.11	3.99921e-19	4.83487e-17	clusterOTP+ neurons_vs_others	OTP+ neurons
TTLL7	TTLL7	1.29939	6.65151	253.594	4.75638e-19	5.70068e-17	clusterOTP+ neurons_vs_others	OTP+ neurons
SYN31	SYN3	1.98089	4.73446	253.116	4.91623e-19	5.84191e-17	clusterOTP+ neurons_vs_others	OTP+ neurons
NR5A2	NR5A2	4.18316	2.05146	250.74	5.80028e-19	6.77658e-17	clusterOTP+ neurons_vs_others	OTP+ neurons
STXBP11	STXBP1	1.66932	5.44016	249.263	6.43237e-19	7.45244e-17	clusterOTP+ neurons_vs_others	OTP+ neurons
PGM2L1	PGM2L1	1.67609	6.26428	295.319	7.67755e-19	8.67812e-17	clusterOTP+ neurons_vs_others	OTP+ neurons
KALRN1	KALRN	1.08681	8.37497	250.557	8.07265e-19	9.05114e-17	clusterOTP+ neurons_vs_others	OTP+ neurons
EPHB1	EPHB1	1.3256	6.27187	245.91	8.15184e-19	9.06681e-17	clusterOTP+ neurons_vs_others	OTP+ neurons
HTATSF11	HTATSF1	1.17627	8.3901	277.809	9.20945e-19	1.01618e-16	clusterOTP+ neurons_vs_others	OTP+ neurons
FMN21	FMN2	1.39702	5.82868	244.014	9.33147e-19	1.02154e-16	clusterOTP+ neurons_vs_others	OTP+ neurons
CDK5R11	CDK5R1	1.94081	4.92753	242.937	1.00801e-18	1.09487e-16	clusterOTP+ neurons_vs_others	OTP+ neurons
NDRG41	NDRG4	1.80816	5.27493	240.598	1.19316e-18	1.28593e-16	clusterOTP+ neurons_vs_others	OTP+ neurons
CACNB41	CACNB4	1.88969	4.91105	238.239	1.41639e-18	1.51477e-16	clusterOTP+ neurons_vs_others	OTP+ neurons
SLCO5A11	SLCO5A1	1.94836	5.95557	262.096	1.68762e-18	1.79106e-16	clusterOTP+ neurons_vs_others	OTP+ neurons
KCNC2	KCNC2	5.10206	2.00892	248.401	2.14588e-18	2.26017e-16	clusterOTP+ neurons_vs_others	OTP+ neurons
FXYD71	FXYD7	2.5844	3.65259	231.966	2.25115e-18	2.35321e-16	clusterOTP+ neurons_vs_others	OTP+ neurons
AC069228.11	AC069228.1	2.10731	4.72085	231.28	2.36961e-18	2.45856e-16	clusterOTP+ neurons_vs_others	OTP+ neurons
ENO21	ENO2	1.54897	6.03589	246.016	2.68873e-18	2.76899e-16	clusterOTP+ neurons_vs_others	OTP+ neurons
PLPPR51	PLPPR5	4.03207	2.91506	244.62	2.77381e-18	2.83561e-16	clusterOTP+ neurons_vs_others	OTP+ neurons
PWRN11	PWRN1	1.26159	6.73834	228.872	2.84039e-18	2.88248e-16	clusterOTP+ neurons_vs_others	OTP+ neurons
NOS1AP1	NOS1AP	1.64111	5.21848	228.543	2.91175e-18	2.93348e-16	clusterOTP+ neurons_vs_others	OTP+ neurons
MYT11	MYT1	2.88508	3.79936	226.11	3.50338e-18	3.4791e-16	clusterOTP+ neurons_vs_others	OTP+ neurons
SYBU1	SYBU	1.44899	5.93369	225.748	3.60167e-18	3.55135e-16	clusterOTP+ neurons_vs_others	OTP+ neurons
ACTL6B1	ACTL6B	3.15781	3.16952	224.431	3.984e-18	3.90068e-16	clusterOTP+ neurons_vs_others	OTP+ neurons
SMIM181	SMIM18	3.67427	3.41059	237.634	4.49774e-18	4.37288e-16	clusterOTP+ neurons_vs_others	OTP+ neurons
CACNA1B1	CACNA1B	2.80698	6.08797	499.481	4.56399e-18	4.40647e-16	clusterOTP+ neurons_vs_others	OTP+ neurons
TMEM59L1	TMEM59L	2.56995	4.0918	252.393	4.99553e-18	4.78986e-16	clusterOTP+ neurons_vs_others	OTP+ neurons
STMN21	STMN2	4.02098	10.5835	1784.46	5.43052e-18	5.17127e-16	clusterOTP+ neurons_vs_others	OTP+ neurons
SYT161	SYT16	1.88551	4.56586	217.553	6.80623e-18	6.43721e-16	clusterOTP+ neurons_vs_others	OTP+ neurons
SHC4	SHC4	2.2161	4.31303	217.45	6.86174e-18	6.44586e-16	clusterOTP+ neurons_vs_others	OTP+ neurons
BEX2	BEX2	1.03722	7.57525	217.109	7.04888e-18	6.53337e-16	clusterOTP+ neurons_vs_others	OTP+ neurons
AC009264.1	AC009264.1	4.48054	3.19899	348.01	7.69579e-18	7.08573e-16	clusterOTP+ neurons_vs_others	OTP+ neurons
RETREG1	RETREG1	1.42526	5.47712	215.611	7.93763e-18	7.26032e-16	clusterOTP+ neurons_vs_others	OTP+ neurons
PTPRO1	PTPRO	1.78671	7.021	357.374	9.85372e-18	8.95401e-16	clusterOTP+ neurons_vs_others	OTP+ neurons
CXADR1	CXADR	1.0607	7.12309	211.388	1.11363e-17	9.9889e-16	clusterOTP+ neurons_vs_others	OTP+ neurons
LINC01630	LINC01630	5.53184	2.10612	239.036	1.29479e-17	1.14897e-15	clusterOTP+ neurons_vs_others	OTP+ neurons
C1QTNF41	C1QTNF4	2.08848	4.8589	212.854	1.29748e-17	1.14897e-15	clusterOTP+ neurons_vs_others	OTP+ neurons
ATP8A21	ATP8A2	2.33293	6.29739	434.851	1.41958e-17	1.24128e-15	clusterOTP+ neurons_vs_others	OTP+ neurons
RAB6B	RAB6B	1.82906	4.89347	207.391	1.54234e-17	1.32365e-15	clusterOTP+ neurons_vs_others	OTP+ neurons
MYO1B	MYO1B	1.16559	7.12666	206.555	1.65224e-17	1.40927e-15	clusterOTP+ neurons_vs_others	OTP+ neurons
SRRM31	SRRM3	2.88997	4.96804	320.082	1.68549e-17	1.42886e-15	clusterOTP+ neurons_vs_others	OTP+ neurons
KIF21B1	KIF21B	2.234	4.23665	205.736	1.76776e-17	1.48055e-15	clusterOTP+ neurons_vs_others	OTP+ neurons
LBH1	LBH	1.33598	5.81773	205.394	1.81855e-17	1.51397e-15	clusterOTP+ neurons_vs_others	OTP+ neurons
ZDHHC14	ZDHHC14	1.51696	5.84759	204.65	1.93438e-17	1.60081e-15	clusterOTP+ neurons_vs_others	OTP+ neurons
ABLIM1	ABLIM1	1.03714	6.96365	202.321	2.34937e-17	1.93274e-15	clusterOTP+ neurons_vs_others	OTP+ neurons
CADPS1	CADPS	2.09813	7.43229	493.455	2.67543e-17	2.18803e-15	clusterOTP+ neurons_vs_others	OTP+ neurons
PCNX21	PCNX2	1.04966	6.86695	199.611	2.95282e-17	2.40076e-15	clusterOTP+ neurons_vs_others	OTP+ neurons
AC011369.11	AC011369.1	4.11691	3.05168	210.644	3.29232e-17	2.65939e-15	clusterOTP+ neurons_vs_others	OTP+ neurons
MBNL31	MBNL3	2.38818	5.08465	290.431	3.30917e-17	2.65939e-15	clusterOTP+ neurons_vs_others	OTP+ neurons
DNAJC6	DNAJC6	1.50687	5.08518	198.045	3.37362e-17	2.6956e-15	clusterOTP+ neurons_vs_others	OTP+ neurons
STXBP51	STXBP5	1.11701	6.97503	197.415	3.56041e-17	2.81252e-15	clusterOTP+ neurons_vs_others	OTP+ neurons
TMOD1	TMOD1	2.80449	3.11872	197.303	3.59469e-17	2.82356e-15	clusterOTP+ neurons_vs_others	OTP+ neurons
APLP11	APLP1	1.1198	6.78351	195.422	4.22587e-17	3.30069e-15	clusterOTP+ neurons_vs_others	OTP+ neurons
PHACTR31	PHACTR3	2.54272	4.08732	211.833	4.42795e-17	3.43921e-15	clusterOTP+ neurons_vs_others	OTP+ neurons
VAT11	VAT1	1.21724	6.22819	193.534	4.97754e-17	3.82335e-15	clusterOTP+ neurons_vs_others	OTP+ neurons
SEPTIN3	SEPTIN3	1.42435	5.5656	192.568	5.41476e-17	4.11374e-15	clusterOTP+ neurons_vs_others	OTP+ neurons
GPC21	GPC2	1.31936	5.87631	187.782	8.2633e-17	6.11089e-15	clusterOTP+ neurons_vs_others	OTP+ neurons
DLGAP1-AS4	DLGAP1-AS4	3.8859	2.1055	186.17	9.54717e-17	6.95132e-15	clusterOTP+ neurons_vs_others	OTP+ neurons
PRDM12	PRDM12	4.1615	3.77807	197.311	9.54976e-17	6.95132e-15	clusterOTP+ neurons_vs_others	OTP+ neurons
CLVS21	CLVS2	1.92469	4.78557	185.966	9.72401e-17	7.0413e-15	clusterOTP+ neurons_vs_others	OTP+ neurons
TMEM1961	TMEM196	1.56221	5.23755	185.771	9.89568e-17	7.12848e-15	clusterOTP+ neurons_vs_others	OTP+ neurons
GRID11	GRID1	2.30952	3.61733	185.199	1.04199e-16	7.4674e-15	clusterOTP+ neurons_vs_others	OTP+ neurons
PIP4P2	PIP4P2	1.26861	5.89726	184.797	1.08048e-16	7.70356e-15	clusterOTP+ neurons_vs_others	OTP+ neurons
SLC4A81	SLC4A8	1.38783	5.82428	183.869	1.17532e-16	8.33701e-15	clusterOTP+ neurons_vs_others	OTP+ neurons
CD2001	CD200	1.00933	6.58791	183.664	1.19736e-16	8.45022e-15	clusterOTP+ neurons_vs_others	OTP+ neurons
CCDC1121	CCDC112	1.05235	6.8409	181.859	1.4119e-16	9.86416e-15	clusterOTP+ neurons_vs_others	OTP+ neurons
KIRREL31	KIRREL3	3.98214	3.6649	225.715	1.43966e-16	1.00078e-14	clusterOTP+ neurons_vs_others	OTP+ neurons
DLGAP1-AS5	DLGAP1-AS5	3.66999	2.04436	176.301	2.36484e-16	1.61168e-14	clusterOTP+ neurons_vs_others	OTP+ neurons
KCNH71	KCNH7	3.07209	7.37869	730.102	2.59995e-16	1.76327e-14	clusterOTP+ neurons_vs_others	OTP+ neurons
ST71	ST7	1.01828	6.7777	174.707	2.7486e-16	1.85504e-14	clusterOTP+ neurons_vs_others	OTP+ neurons
ADAM221	ADAM22	1.29583	5.97834	174.361	2.84039e-16	1.90772e-14	clusterOTP+ neurons_vs_others	OTP+ neurons
AC011900.1	AC011900.1	3.74175	2.68957	182.79	3.27003e-16	2.17534e-14	clusterOTP+ neurons_vs_others	OTP+ neurons
PPP1R1A1	PPP1R1A	2.11788	6.02421	319.11	3.27012e-16	2.17534e-14	clusterOTP+ neurons_vs_others	OTP+ neurons
AC061961.1	AC061961.1	4.69083	1.9831	180.653	3.9463e-16	2.60025e-14	clusterOTP+ neurons_vs_others	OTP+ neurons
DCLK11	DCLK1	1.16181	8.79738	248.088	4.38808e-16	2.87771e-14	clusterOTP+ neurons_vs_others	OTP+ neurons
MYT1L1	MYT1L	4.44475	4.84228	519.116	4.47051e-16	2.91801e-14	clusterOTP+ neurons_vs_others	OTP+ neurons
PLEKHA61	PLEKHA6	1.53785	5.27235	168.112	5.18366e-16	3.36768e-14	clusterOTP+ neurons_vs_others	OTP+ neurons
ATP9A	ATP9A	1.01744	6.44838	166.643	5.98726e-16	3.87167e-14	clusterOTP+ neurons_vs_others	OTP+ neurons
AL391807.11	AL391807.1	2.0395	4.0852	165.858	6.46906e-16	4.16386e-14	clusterOTP+ neurons_vs_others	OTP+ neurons
SNAP911	SNAP91	2.0951	6.32755	332.365	7.2497e-16	4.62351e-14	clusterOTP+ neurons_vs_others	OTP+ neurons
THSD7A2	THSD7A	1.50397	6.40944	227.751	7.48338e-16	4.75075e-14	clusterOTP+ neurons_vs_others	OTP+ neurons
GNG4	GNG4	1.1378	6.90121	173.054	8.65139e-16	5.44255e-14	clusterOTP+ neurons_vs_others	OTP+ neurons
MTMR71	MTMR7	1.58765	5.11333	162.604	8.94443e-16	5.60155e-14	clusterOTP+ neurons_vs_others	OTP+ neurons
UNC791	UNC79	2.04056	7.061	381.885	9.22777e-16	5.75308e-14	clusterOTP+ neurons_vs_others	OTP+ neurons
MIAT1	MIAT	1.09613	7.62928	176.182	9.48811e-16	5.88898e-14	clusterOTP+ neurons_vs_others	OTP+ neurons
MAGI2	MAGI2	1.04937	8.20704	202.264	1.0754e-15	6.5865e-14	clusterOTP+ neurons_vs_others	OTP+ neurons
CELF61	CELF6	2.42478	3.09168	159.126	1.27207e-15	7.65608e-14	clusterOTP+ neurons_vs_others	OTP+ neurons
VGF	VGF	4.12586	5.18769	559.491	1.34107e-15	8.03658e-14	clusterOTP+ neurons_vs_others	OTP+ neurons
JPH41	JPH4	2.08139	4.35664	162.341	1.4199e-15	8.43127e-14	clusterOTP+ neurons_vs_others	OTP+ neurons
VAT1L	VAT1L	2.96996	5.59207	455.126	1.55565e-15	9.12584e-14	clusterOTP+ neurons_vs_others	OTP+ neurons
RGS7	RGS7	2.71283	5.98615	417.893	1.78501e-15	1.03404e-13	clusterOTP+ neurons_vs_others	OTP+ neurons
BEX5	BEX5	2.55056	3.29122	155.115	1.92429e-15	1.1101e-13	clusterOTP+ neurons_vs_others	OTP+ neurons
ST181	ST18	2.9982	7.12103	474.819	2.16643e-15	1.2395e-13	clusterOTP+ neurons_vs_others	OTP+ neurons
SCN2A1	SCN2A	3.02129	4.75979	312.538	2.2674e-15	1.29195e-13	clusterOTP+ neurons_vs_others	OTP+ neurons
DNAJC12	DNAJC12	1.89709	4.01185	153.264	2.33602e-15	1.32562e-13	clusterOTP+ neurons_vs_others	OTP+ neurons
SLC41A2	SLC41A2	1.7894	4.18624	153.162	2.36123e-15	1.32998e-13	clusterOTP+ neurons_vs_others	OTP+ neurons
KIF1A	KIF1A	1.43526	6.21557	192.316	2.36284e-15	1.32998e-13	clusterOTP+ neurons_vs_others	OTP+ neurons
GNAI1	GNAI1	1.28025	5.71126	152.158	2.62537e-15	1.46002e-13	clusterOTP+ neurons_vs_others	OTP+ neurons
NEDD4L1	NEDD4L	1.33611	7.17463	223.028	2.64422e-15	1.46465e-13	clusterOTP+ neurons_vs_others	OTP+ neurons
PTPRD	PTPRD	1.34462	8.90828	291.541	2.87693e-15	1.58722e-13	clusterOTP+ neurons_vs_others	OTP+ neurons
MCF2L2	MCF2L2	1.50886	4.99725	150.683	3.07097e-15	1.68758e-13	clusterOTP+ neurons_vs_others	OTP+ neurons
INA1	INA	2.81878	7.10129	541.38	3.10553e-15	1.69985e-13	clusterOTP+ neurons_vs_others	OTP+ neurons
AC010478.1	AC010478.1	2.68001	2.97344	148.92	3.70959e-15	1.99901e-13	clusterOTP+ neurons_vs_others	OTP+ neurons
EEF1A21	EEF1A2	1.15036	6.125	148.722	3.7896e-15	2.02642e-13	clusterOTP+ neurons_vs_others	OTP+ neurons
NRXN11	NRXN1	2.66947	8.6916	660.196	4.3797e-15	2.31768e-13	clusterOTP+ neurons_vs_others	OTP+ neurons
ZCCHC121	ZCCHC12	3.24599	3.33452	180.032	5.38258e-15	2.82393e-13	clusterOTP+ neurons_vs_others	OTP+ neurons
IQSEC31	IQSEC3	3.46063	2.67802	145.391	5.44405e-15	2.84543e-13	clusterOTP+ neurons_vs_others	OTP+ neurons
SEMA6D	SEMA6D	2.84901	8.16371	708.822	5.54732e-15	2.88855e-13	clusterOTP+ neurons_vs_others	OTP+ neurons
KIF21A	KIF21A	1.34931	7.597	248.855	6.42084e-15	3.30626e-13	clusterOTP+ neurons_vs_others	OTP+ neurons
TSPAN71	TSPAN7	2.82534	4.9147	279.421	7.03555e-15	3.60942e-13	clusterOTP+ neurons_vs_others	OTP+ neurons
UNC13A1	UNC13A	3.28321	3.35633	149.107	8.02519e-15	4.08221e-13	clusterOTP+ neurons_vs_others	OTP+ neurons
SYT141	SYT14	1.14461	7.00385	172.994	8.04521e-15	4.08221e-13	clusterOTP+ neurons_vs_others	OTP+ neurons
TNR	TNR	4.10062	1.55639	140.816	9.05247e-15	4.56002e-13	clusterOTP+ neurons_vs_others	OTP+ neurons
EPB41L1	EPB41L1	1.36517	5.15434	140.067	9.85015e-15	4.94392e-13	clusterOTP+ neurons_vs_others	OTP+ neurons
CCDC184	CCDC184	1.8833	4.36779	139.446	1.05677e-14	5.24726e-13	clusterOTP+ neurons_vs_others	OTP+ neurons
MAST11	MAST1	1.67032	4.40711	138.207	1.2168e-14	5.99902e-13	clusterOTP+ neurons_vs_others	OTP+ neurons
SNCAIP	SNCAIP	1.76072	6.5964	239.923	1.2257e-14	6.02154e-13	clusterOTP+ neurons_vs_others	OTP+ neurons
SCG51	SCG5	1.44708	6.81533	230.725	1.26447e-14	6.19009e-13	clusterOTP+ neurons_vs_others	OTP+ neurons
AL445123.2	AL445123.2	2.7305	2.78255	136.622	1.45946e-14	7.06997e-13	clusterOTP+ neurons_vs_others	OTP+ neurons
AC087490.1	AC087490.1	1.29105	5.80293	135.559	1.65022e-14	7.87471e-13	clusterOTP+ neurons_vs_others	OTP+ neurons
ELOVL4	ELOVL4	1.34103	5.12166	134.819	1.79838e-14	8.50437e-13	clusterOTP+ neurons_vs_others	OTP+ neurons
SHANK21	SHANK2	1.28475	6.48982	167.198	2.13533e-14	9.92893e-13	clusterOTP+ neurons_vs_others	OTP+ neurons
DUSP8	DUSP8	2.35407	3.19494	132.681	2.31009e-14	1.07057e-12	clusterOTP+ neurons_vs_others	OTP+ neurons
NCAM11	NCAM1	1.30816	8.65656	255.016	2.47661e-14	1.14314e-12	clusterOTP+ neurons_vs_others	OTP+ neurons
DYNC1I11	DYNC1I1	2.14246	3.97952	137.434	2.53214e-14	1.16186e-12	clusterOTP+ neurons_vs_others	OTP+ neurons
PRKCE	PRKCE	1.64725	6.09877	217.509	2.99296e-14	1.35984e-12	clusterOTP+ neurons_vs_others	OTP+ neurons
KIF3C1	KIF3C	1.3251	5.04654	130.435	3.01551e-14	1.36562e-12	clusterOTP+ neurons_vs_others	OTP+ neurons
LINC01568	LINC01568	4.33451	1.60998	135.916	3.30079e-14	1.47559e-12	clusterOTP+ neurons_vs_others	OTP+ neurons
IL71	IL7	1.08025	5.70942	129.167	3.51087e-14	1.56447e-12	clusterOTP+ neurons_vs_others	OTP+ neurons
PCSK2	PCSK2	2.87758	6.26399	344.34	4.14712e-14	1.81313e-12	clusterOTP+ neurons_vs_others	OTP+ neurons
NCAN1	NCAN	2.27165	3.51716	127.748	4.16775e-14	1.81643e-12	clusterOTP+ neurons_vs_others	OTP+ neurons
AC125613.1	AC125613.1	2.22141	7.47978	393.051	4.52461e-14	1.9658e-12	clusterOTP+ neurons_vs_others	OTP+ neurons
NRSN11	NRSN1	2.23503	3.37309	126.898	4.62171e-14	1.99738e-12	clusterOTP+ neurons_vs_others	OTP+ neurons
MAPK8IP2	MAPK8IP2	1.47058	4.75725	126.843	4.65293e-14	2.00278e-12	clusterOTP+ neurons_vs_others	OTP+ neurons
GABBR2	GABBR2	2.498	2.79649	126.394	4.91541e-14	2.09779e-12	clusterOTP+ neurons_vs_others	OTP+ neurons
BACH2	BACH2	1.03185	7.87578	169.158	5.21854e-14	2.2116e-12	clusterOTP+ neurons_vs_others	OTP+ neurons
NOVA21	NOVA2	1.08608	5.57537	125.862	5.24605e-14	2.2116e-12	clusterOTP+ neurons_vs_others	OTP+ neurons
REEP11	REEP1	2.32159	4.68256	190.196	5.24943e-14	2.2116e-12	clusterOTP+ neurons_vs_others	OTP+ neurons
ECEL11	ECEL1	2.82967	3.4157	153.995	5.539e-14	2.31954e-12	clusterOTP+ neurons_vs_others	OTP+ neurons
NAV11	NAV1	2.04424	6.36068	277.847	6.11486e-14	2.53776e-12	clusterOTP+ neurons_vs_others	OTP+ neurons
CELF41	CELF4	3.19444	6.4338	477.787	7.26838e-14	2.98971e-12	clusterOTP+ neurons_vs_others	OTP+ neurons
MAPRE31	MAPRE3	1.19674	5.41756	123.138	7.34952e-14	3.01417e-12	clusterOTP+ neurons_vs_others	OTP+ neurons
RUNDC3A1	RUNDC3A	3.75494	2.93145	130.902	7.72374e-14	3.15833e-12	clusterOTP+ neurons_vs_others	OTP+ neurons
LHFPL41	LHFPL4	2.38584	3.45339	123.22	8.34673e-14	3.40307e-12	clusterOTP+ neurons_vs_others	OTP+ neurons
GAP431	GAP43	4.13081	8.47773	732.597	9.3221e-14	3.73502e-12	clusterOTP+ neurons_vs_others	OTP+ neurons
UBE2QL1	UBE2QL1	2.50194	3.57839	132.335	9.84009e-14	3.93123e-12	clusterOTP+ neurons_vs_others	OTP+ neurons
LINC00290	LINC00290	4.07839	1.44287	125.77	1.05631e-13	4.17213e-12	clusterOTP+ neurons_vs_others	OTP+ neurons
NAP1L5	NAP1L5	1.50838	4.59811	119.379	1.18156e-13	4.61439e-12	clusterOTP+ neurons_vs_others	OTP+ neurons
DIRAS2	DIRAS2	2.84399	2.44822	118.591	1.30697e-13	5.04744e-12	clusterOTP+ neurons_vs_others	OTP+ neurons
GPR1581	GPR158	1.78015	4.98504	142.056	1.32185e-13	5.08254e-12	clusterOTP+ neurons_vs_others	OTP+ neurons
AC061958.11	AC061958.1	1.80284	4.93675	129.987	1.32337e-13	5.08254e-12	clusterOTP+ neurons_vs_others	OTP+ neurons
KHDRBS31	KHDRBS3	1.16243	5.68106	117.69	1.46785e-13	5.5911e-12	clusterOTP+ neurons_vs_others	OTP+ neurons
EML5	EML5	1.38264	5.14521	117.073	1.58986e-13	6.02283e-12	clusterOTP+ neurons_vs_others	OTP+ neurons
POU2F21	POU2F2	1.85595	6.24309	227.95	1.62472e-13	6.13818e-12	clusterOTP+ neurons_vs_others	OTP+ neurons
AGBL41	AGBL4	1.96991	4.91424	161.036	1.63882e-13	6.17465e-12	clusterOTP+ neurons_vs_others	OTP+ neurons
CTIF1	CTIF	1.18338	5.14225	116.283	1.76177e-13	6.61998e-12	clusterOTP+ neurons_vs_others	OTP+ neurons
GPRIN3	GPRIN3	1.93869	3.94741	119.622	1.92636e-13	7.19951e-12	clusterOTP+ neurons_vs_others	OTP+ neurons
GPR1531	GPR153	2.23005	3.01307	115.416	1.97314e-13	7.35459e-12	clusterOTP+ neurons_vs_others	OTP+ neurons
SOBP1	SOBP	1.50775	6.64913	211.09	1.98884e-13	7.39327e-12	clusterOTP+ neurons_vs_others	OTP+ neurons
CACNA1A1	CACNA1A	1.2031	6.27271	136.803	2.00544e-13	7.40209e-12	clusterOTP+ neurons_vs_others	OTP+ neurons
GPR137C1	GPR137C	1.06581	6.3513	122.948	2.19789e-13	8.08254e-12	clusterOTP+ neurons_vs_others	OTP+ neurons
ERC21	ERC2	1.2414	8.00217	201.302	2.20333e-13	8.08254e-12	clusterOTP+ neurons_vs_others	OTP+ neurons
AC016642.1	AC016642.1	2.37039	2.94561	114.149	2.33109e-13	8.50633e-12	clusterOTP+ neurons_vs_others	OTP+ neurons
PCDH17	PCDH17	1.58324	6.78329	217.441	2.46411e-13	8.92149e-12	clusterOTP+ neurons_vs_others	OTP+ neurons
CNR1	CNR1	2.01173	3.52985	113.156	2.65932e-13	9.55843e-12	clusterOTP+ neurons_vs_others	OTP+ neurons
AC090709.11	AC090709.1	1.27113	6.0087	130.171	3.17721e-13	1.12974e-11	clusterOTP+ neurons_vs_others	OTP+ neurons
SV2A	SV2A	1.63089	5.12448	141.697	3.37637e-13	1.19444e-11	clusterOTP+ neurons_vs_others	OTP+ neurons
SOGA31	SOGA3	1.04196	6.04127	111.192	3.45888e-13	1.21744e-11	clusterOTP+ neurons_vs_others	OTP+ neurons
CTTNBP21	CTTNBP2	1.24202	5.43743	110.21	3.94989e-13	1.37978e-11	clusterOTP+ neurons_vs_others	OTP+ neurons
RIT2	RIT2	4.32217	4.30486	316.789	4.16347e-13	1.45074e-11	clusterOTP+ neurons_vs_others	OTP+ neurons
AL589765.11	AL589765.1	3.2859	2.74667	114.411	4.24749e-13	1.47632e-11	clusterOTP+ neurons_vs_others	OTP+ neurons
AL390783.1	AL390783.1	2.02184	3.75116	109.535	4.32932e-13	1.50011e-11	clusterOTP+ neurons_vs_others	OTP+ neurons
PNMA2	PNMA2	1.16056	5.47212	109.34	4.44606e-13	1.52978e-11	clusterOTP+ neurons_vs_others	OTP+ neurons
GNG31	GNG3	2.13	6.30965	265.633	4.62747e-13	1.57686e-11	clusterOTP+ neurons_vs_others	OTP+ neurons
SMPD31	SMPD3	2.56304	3.36553	124.089	5.11181e-13	1.72499e-11	clusterOTP+ neurons_vs_others	OTP+ neurons
DMTN1	DMTN	2.64212	2.62182	107.906	5.41213e-13	1.81751e-11	clusterOTP+ neurons_vs_others	OTP+ neurons
CADM3	CADM3	1.91932	3.7602	107.196	5.96933e-13	1.99021e-11	clusterOTP+ neurons_vs_others	OTP+ neurons
PCDH10	PCDH10	3.15977	3.54241	183.328	6.94557e-13	2.29722e-11	clusterOTP+ neurons_vs_others	OTP+ neurons
ANK2	ANK2	1.15947	9.08623	196.056	6.94811e-13	2.29722e-11	clusterOTP+ neurons_vs_others	OTP+ neurons
HECW11	HECW1	3.32698	4.37744	218.431	6.95627e-13	2.29722e-11	clusterOTP+ neurons_vs_others	OTP+ neurons
LINGO1	LINGO1	2.17738	3.1948	106.019	7.03089e-13	2.31089e-11	clusterOTP+ neurons_vs_others	OTP+ neurons
CNGB1	CNGB1	4.25119	1.40948	110.387	7.13108e-13	2.33829e-11	clusterOTP+ neurons_vs_others	OTP+ neurons
SOX21	SOX21	2.4906	2.49106	105.806	7.24285e-13	2.36935e-11	clusterOTP+ neurons_vs_others	OTP+ neurons
NELL1	NELL1	2.44074	2.32589	105.307	7.76743e-13	2.52933e-11	clusterOTP+ neurons_vs_others	OTP+ neurons
DNM3	DNM3	2.22818	5.91272	255.056	7.76829e-13	2.52933e-11	clusterOTP+ neurons_vs_others	OTP+ neurons
PRKD1	PRKD1	1.2846	7.30964	182.297	8.49879e-13	2.75428e-11	clusterOTP+ neurons_vs_others	OTP+ neurons
SNAP25-AS1	SNAP25-AS1	2.55056	2.45665	104.116	9.18559e-13	2.95619e-11	clusterOTP+ neurons_vs_others	OTP+ neurons
DLX51	DLX5	1.752	4.83503	103.937	9.42119e-13	3.02501e-11	clusterOTP+ neurons_vs_others	OTP+ neurons
SLC9A3R1	SLC9A3R1	1.2639	4.97995	103.561	9.9368e-13	3.18321e-11	clusterOTP+ neurons_vs_others	OTP+ neurons
TRIM361	TRIM36	1.39583	5.10366	103.17	1.05046e-12	3.33438e-11	clusterOTP+ neurons_vs_others	OTP+ neurons
DLGAP1	DLGAP1	3.43	7.48691	516.326	1.09769e-12	3.46058e-11	clusterOTP+ neurons_vs_others	OTP+ neurons
TTC9B1	TTC9B	4.66351	5.02476	357.258	1.1116e-12	3.49651e-11	clusterOTP+ neurons_vs_others	OTP+ neurons
RBP11	RBP1	1.64204	8.4571	267.603	1.13782e-12	3.56286e-11	clusterOTP+ neurons_vs_others	OTP+ neurons
SERPINE21	SERPINE2	1.44819	6.02318	159.015	1.14836e-12	3.58779e-11	clusterOTP+ neurons_vs_others	OTP+ neurons
ARL8A	ARL8A	1.04456	5.38115	102.205	1.20573e-12	3.75857e-11	clusterOTP+ neurons_vs_others	OTP+ neurons
AL136298.11	AL136298.1	2.70176	2.55749	103.76	1.30547e-12	4.04231e-11	clusterOTP+ neurons_vs_others	OTP+ neurons
YWHAH1	YWHAH	1.11608	8.07262	168.591	1.35748e-12	4.19088e-11	clusterOTP+ neurons_vs_others	OTP+ neurons
GRM8	GRM8	1.75744	5.88774	142.962	1.36329e-12	4.19088e-11	clusterOTP+ neurons_vs_others	OTP+ neurons
KCNMA1	KCNMA1	2.29275	4.04365	146.648	1.36817e-12	4.19088e-11	clusterOTP+ neurons_vs_others	OTP+ neurons
LY6H1	LY6H	1.36489	7.08559	186.258	1.36852e-12	4.19088e-11	clusterOTP+ neurons_vs_others	OTP+ neurons
AC008415.11	AC008415.1	2.69231	2.36627	101.189	1.39552e-12	4.26416e-11	clusterOTP+ neurons_vs_others	OTP+ neurons
JAKMIP2-AS11	JAKMIP2-AS1	1.28894	4.66584	100.791	1.4782e-12	4.4872e-11	clusterOTP+ neurons_vs_others	OTP+ neurons
MARCH11	MARCH11	4.21544	1.68913	103.689	1.74483e-12	5.25074e-11	clusterOTP+ neurons_vs_others	OTP+ neurons
PLXNA4	PLXNA4	2.99592	4.23256	224.039	1.75196e-12	5.2608e-11	clusterOTP+ neurons_vs_others	OTP+ neurons
VSTM2L1	VSTM2L	2.16058	3.25713	99.3519	1.82259e-12	5.4611e-11	clusterOTP+ neurons_vs_others	OTP+ neurons
GRIA4	GRIA4	3.57686	5.81358	403.929	2.04418e-12	6.07269e-11	clusterOTP+ neurons_vs_others	OTP+ neurons
SLC4A10	SLC4A10	3.2466	2.27598	116.285	2.05109e-12	6.08024e-11	clusterOTP+ neurons_vs_others	OTP+ neurons
ST7-AS21	ST7-AS2	1.36662	4.5068	98.193	2.16089e-12	6.37853e-11	clusterOTP+ neurons_vs_others	OTP+ neurons
SBK1	SBK1	1.08445	5.52893	97.9733	2.23214e-12	6.55707e-11	clusterOTP+ neurons_vs_others	OTP+ neurons
UBASH3B	UBASH3B	1.61064	3.83191	97.4611	2.40797e-12	7.01845e-11	clusterOTP+ neurons_vs_others	OTP+ neurons
DSCAM	DSCAM	4.42691	6.17814	446.136	2.73389e-12	7.90213e-11	clusterOTP+ neurons_vs_others	OTP+ neurons
SORCS3	SORCS3	2.50743	2.58658	96.3231	2.85277e-12	8.21161e-11	clusterOTP+ neurons_vs_others	OTP+ neurons
AC015961.2	AC015961.2	2.16863	2.55461	96.3047	2.86063e-12	8.21721e-11	clusterOTP+ neurons_vs_others	OTP+ neurons
CPEB31	CPEB3	1.47733	6.11572	157.169	2.91018e-12	8.3423e-11	clusterOTP+ neurons_vs_others	OTP+ neurons
TMEM35A1	TMEM35A	1.09156	5.4476	95.3814	3.28591e-12	9.35686e-11	clusterOTP+ neurons_vs_others	OTP+ neurons
EYS	EYS	1.16337	6.63794	120.819	3.29102e-12	9.35686e-11	clusterOTP+ neurons_vs_others	OTP+ neurons
PGBD5	PGBD5	2.10006	3.50136	95.3326	3.31013e-12	9.39197e-11	clusterOTP+ neurons_vs_others	OTP+ neurons
NPM2	NPM2	2.46217	2.36859	95.2314	3.36104e-12	9.51702e-11	clusterOTP+ neurons_vs_others	OTP+ neurons
HS6ST3	HS6ST3	4.67756	6.78488	448.671	3.37543e-12	9.53833e-11	clusterOTP+ neurons_vs_others	OTP+ neurons
SV2C	SV2C	2.36224	4.96972	186.172	3.40306e-12	9.59691e-11	clusterOTP+ neurons_vs_others	OTP+ neurons
RIMS21	RIMS2	1.57635	8.61602	259.316	3.54612e-12	9.93986e-11	clusterOTP+ neurons_vs_others	OTP+ neurons
SH3GL3	SH3GL3	1.43992	4.29765	94.6035	3.69563e-12	1.03173e-10	clusterOTP+ neurons_vs_others	OTP+ neurons
SYN1	SYN1	2.47166	2.73803	94.4731	3.76942e-12	1.04813e-10	clusterOTP+ neurons_vs_others	OTP+ neurons
SH3BGRL2	SH3BGRL2	1.12473	5.47277	94.2601	3.89326e-12	1.0804e-10	clusterOTP+ neurons_vs_others	OTP+ neurons
AC015878.1	AC015878.1	1.48444	4.47289	93.8471	4.14573e-12	1.14817e-10	clusterOTP+ neurons_vs_others	OTP+ neurons
STXBP5L1	STXBP5L	1.09643	6.39052	109.544	4.20496e-12	1.15995e-10	clusterOTP+ neurons_vs_others	OTP+ neurons
PCA3	PCA3	3.70863	1.81484	97.3762	4.22004e-12	1.16181e-10	clusterOTP+ neurons_vs_others	OTP+ neurons
RCAN3	RCAN3	1.00976	5.2905	93.2629	4.53256e-12	1.24292e-10	clusterOTP+ neurons_vs_others	OTP+ neurons
ACSL4	ACSL4	1.15797	5.33952	94.5317	4.61839e-12	1.26148e-10	clusterOTP+ neurons_vs_others	OTP+ neurons
KLHL1	KLHL1	2.87011	2.43175	94.4517	5.07112e-12	1.37703e-10	clusterOTP+ neurons_vs_others	OTP+ neurons
ZBTB7C	ZBTB7C	2.87939	3.60005	159.526	5.24481e-12	1.42141e-10	clusterOTP+ neurons_vs_others	OTP+ neurons
PBX1	PBX1	1.061	8.70263	161.947	5.34758e-12	1.44645e-10	clusterOTP+ neurons_vs_others	OTP+ neurons
PRUNE2	PRUNE2	2.32148	4.04053	140.856	5.55636e-12	1.4942e-10	clusterOTP+ neurons_vs_others	OTP+ neurons
TH1	TH	4.28575	1.18474	94.6701	6.24168e-12	1.66242e-10	clusterOTP+ neurons_vs_others	OTP+ neurons
ARHGDIG	ARHGDIG	3.23286	2.14883	94.4018	6.49142e-12	1.72562e-10	clusterOTP+ neurons_vs_others	OTP+ neurons
TENT5A	TENT5A	2.04852	3.25225	92.5276	6.90051e-12	1.83087e-10	clusterOTP+ neurons_vs_others	OTP+ neurons
SH3BP5	SH3BP5	1.28157	4.63558	89.7133	7.86143e-12	2.07395e-10	clusterOTP+ neurons_vs_others	OTP+ neurons
AFAP1	AFAP1	1.05617	5.4937	88.7413	9.16527e-12	2.40424e-10	clusterOTP+ neurons_vs_others	OTP+ neurons
C2orf80	C2orf80	3.3993	2.23067	91.8677	9.44181e-12	2.47212e-10	clusterOTP+ neurons_vs_others	OTP+ neurons
MFSD6	MFSD6	1.13438	4.9573	88.5274	9.48156e-12	2.47786e-10	clusterOTP+ neurons_vs_others	OTP+ neurons
PLPPR2	PLPPR2	1.55348	3.71879	88.3163	9.80492e-12	2.55277e-10	clusterOTP+ neurons_vs_others	OTP+ neurons
ABLIM2	ABLIM2	1.3222	4.45275	88.1443	1.0077e-11	2.60649e-10	clusterOTP+ neurons_vs_others	OTP+ neurons
ONECUT3	ONECUT3	4.83747	2.45544	180.246	1.00862e-11	2.60649e-10	clusterOTP+ neurons_vs_others	OTP+ neurons
SCG2	SCG2	4.97767	4.85234	365.884	1.0519e-11	2.70825e-10	clusterOTP+ neurons_vs_others	OTP+ neurons
TMEM108	TMEM108	1.53222	5.30859	113.414	1.05636e-11	2.7147e-10	clusterOTP+ neurons_vs_others	OTP+ neurons
TENM3-AS1	TENM3-AS1	1.82695	3.97087	89.2683	1.07943e-11	2.76888e-10	clusterOTP+ neurons_vs_others	OTP+ neurons
GNAL	GNAL	1.48093	4.95664	99.8602	1.25679e-11	3.20022e-10	clusterOTP+ neurons_vs_others	OTP+ neurons
SLC18A3	SLC18A3	5.5713	0.991833	97.9944	1.26955e-11	3.22678e-10	clusterOTP+ neurons_vs_others	OTP+ neurons
KLHL32	KLHL32	1.80776	3.40936	86.4598	1.32006e-11	3.34904e-10	clusterOTP+ neurons_vs_others	OTP+ neurons
TRPC5	TRPC5	2.31245	3.40222	106.058	1.33188e-11	3.37287e-10	clusterOTP+ neurons_vs_others	OTP+ neurons
SLC24A3	SLC24A3	1.31479	4.90376	86.2706	1.36102e-11	3.43416e-10	clusterOTP+ neurons_vs_others	OTP+ neurons
OLFM3	OLFM3	1.73099	4.00768	92.9462	1.37363e-11	3.4597e-10	clusterOTP+ neurons_vs_others	OTP+ neurons
IGFBPL11	IGFBPL1	1.86628	3.7507	86.0167	1.41808e-11	3.5652e-10	clusterOTP+ neurons_vs_others	OTP+ neurons
CACNA1E	CACNA1E	3.49353	2.99907	154.389	1.47708e-11	3.70683e-10	clusterOTP+ neurons_vs_others	OTP+ neurons
CAMK2B	CAMK2B	2.72597	2.71551	96.6913	1.49307e-11	3.73352e-10	clusterOTP+ neurons_vs_others	OTP+ neurons
KCNB2	KCNB2	2.32652	7.55678	305.119	1.71933e-11	4.27619e-10	clusterOTP+ neurons_vs_others	OTP+ neurons
GABRA2	GABRA2	3.44355	2.37224	110.263	1.7428e-11	4.3268e-10	clusterOTP+ neurons_vs_others	OTP+ neurons
CAMK2N2	CAMK2N2	3.08547	2.494	87.6242	1.79826e-11	4.44861e-10	clusterOTP+ neurons_vs_others	OTP+ neurons
PCSK1N	PCSK1N	2.2372	8.67964	328.533	1.8318e-11	4.51624e-10	clusterOTP+ neurons_vs_others	OTP+ neurons
AC004039.11	AC004039.1	1.03642	5.06228	84.4449	1.83209e-11	4.51624e-10	clusterOTP+ neurons_vs_others	OTP+ neurons
C10orf82	C10orf82	2.80313	3.2172	87.2734	1.90328e-11	4.68341e-10	clusterOTP+ neurons_vs_others	OTP+ neurons
ISLR2	ISLR2	2.03147	3.23934	83.6976	2.07176e-11	5.07106e-10	clusterOTP+ neurons_vs_others	OTP+ neurons
RFK	RFK	1.13876	4.83746	83.4121	2.17179e-11	5.29725e-10	clusterOTP+ neurons_vs_others	OTP+ neurons
SNCA	SNCA	1.24995	4.45914	83.2637	2.22579e-11	5.40055e-10	clusterOTP+ neurons_vs_others	OTP+ neurons
AP3B2	AP3B2	1.27479	4.55292	83.2253	2.24001e-11	5.42558e-10	clusterOTP+ neurons_vs_others	OTP+ neurons
ARG2	ARG2	1.26413	4.72429	82.8347	2.38996e-11	5.76868e-10	clusterOTP+ neurons_vs_others	OTP+ neurons
GDAP11	GDAP1	1.0533	7.98085	134.726	2.5161e-11	6.03126e-10	clusterOTP+ neurons_vs_others	OTP+ neurons
STXBP5-AS1	STXBP5-AS1	1.83998	3.42728	82.2414	2.63827e-11	6.30239e-10	clusterOTP+ neurons_vs_others	OTP+ neurons
FRRS1L1	FRRS1L	1.53571	4.48108	82.1408	2.68298e-11	6.3982e-10	clusterOTP+ neurons_vs_others	OTP+ neurons
ADD2	ADD2	2.28605	4.97187	157.069	2.82831e-11	6.72859e-10	clusterOTP+ neurons_vs_others	OTP+ neurons
NHLH2	NHLH2	3.27579	3.19571	84.719	2.8312e-11	6.72859e-10	clusterOTP+ neurons_vs_others	OTP+ neurons
PLPPR41	PLPPR4	2.81488	2.24754	81.7035	2.88681e-11	6.82575e-10	clusterOTP+ neurons_vs_others	OTP+ neurons
EML6	EML6	1.37087	4.55521	81.6409	2.9173e-11	6.87445e-10	clusterOTP+ neurons_vs_others	OTP+ neurons
PSD2	PSD2	3.59778	1.57534	84.3202	3.01574e-11	7.0824e-10	clusterOTP+ neurons_vs_others	OTP+ neurons
CACNG21	CACNG2	3.66072	1.76135	84.2142	3.06688e-11	7.17826e-10	clusterOTP+ neurons_vs_others	OTP+ neurons
SNTG11	SNTG1	4.29412	4.89276	274.403	3.18482e-11	7.42929e-10	clusterOTP+ neurons_vs_others	OTP+ neurons
TUBB2A	TUBB2A	1.93555	8.08546	264.52	3.27561e-11	7.57956e-10	clusterOTP+ neurons_vs_others	OTP+ neurons
RTN21	RTN2	1.35137	4.34403	80.9521	3.2759e-11	7.57956e-10	clusterOTP+ neurons_vs_others	OTP+ neurons
TUBB32	TUBB3	2.02216	10.4897	1310.52	1.68995e-32	2.34953e-28	clusterPOMC+ neurons_vs_others	POMC+ neurons
TUBA1A2	TUBA1A	1.76864	11.7409	1190.96	1.10758e-31	7.69937e-28	clusterPOMC+ neurons_vs_others	POMC+ neurons
ELAVL32	ELAVL3	2.70362	7.46599	1113.47	4.14114e-31	1.91914e-27	clusterPOMC+ neurons_vs_others	POMC+ neurons
MLLT112	MLLT11	2.14442	8.78893	1086.96	6.63685e-31	2.3068e-27	clusterPOMC+ neurons_vs_others	POMC+ neurons
KCNH82	KCNH8	2.33384	7.57301	975.245	5.51571e-30	1.5337e-26	clusterPOMC+ neurons_vs_others	POMC+ neurons
TUBB2B2	TUBB2B	1.66629	9.63828	924.892	1.54789e-29	3.58672e-26	clusterPOMC+ neurons_vs_others	POMC+ neurons
PRDM121	PRDM12	6.81567	3.77807	1035.68	1.81437e-29	3.60361e-26	clusterPOMC+ neurons_vs_others	POMC+ neurons
KIF5C2	KIF5C	2.02503	8.11082	882.367	3.86211e-29	6.71187e-26	clusterPOMC+ neurons_vs_others	POMC+ neurons
SCG32	SCG3	2.87612	6.92703	872.253	4.83019e-29	7.46157e-26	clusterPOMC+ neurons_vs_others	POMC+ neurons
NHLH21	NHLH2	6.54454	3.19571	863.808	5.24475e-28	7.29178e-25	clusterPOMC+ neurons_vs_others	POMC+ neurons
BASP12	BASP1	1.40712	9.94012	737.177	1.24694e-27	1.53179e-24	clusterPOMC+ neurons_vs_others	POMC+ neurons
MAP1B2	MAP1B	1.27341	10.9212	734.698	1.33042e-27	1.53179e-24	clusterPOMC+ neurons_vs_others	POMC+ neurons
NSG12	NSG1	2.40659	6.96368	731.886	1.4323e-27	1.53179e-24	clusterPOMC+ neurons_vs_others	POMC+ neurons
PPFIA22	PPFIA2	1.97064	7.21094	720.717	1.92509e-27	1.91175e-24	clusterPOMC+ neurons_vs_others	POMC+ neurons
TAGLN32	TAGLN3	3.0095	7.33179	986.9	7.22306e-27	6.69481e-24	clusterPOMC+ neurons_vs_others	POMC+ neurons
SOX2-OT1	SOX2-OT	3.37625	10.4163	2574.41	1.10797e-26	9.62753e-24	clusterPOMC+ neurons_vs_others	POMC+ neurons
SCN3A2	SCN3A	2.37806	7.03359	643.787	1.67447e-26	1.36942e-23	clusterPOMC+ neurons_vs_others	POMC+ neurons
AL445623.21	AL445623.2	3.10718	5.54979	638.066	1.98566e-26	1.5337e-23	clusterPOMC+ neurons_vs_others	POMC+ neurons
MYO1B1	MYO1B	2.08527	7.12666	622.73	3.15858e-26	2.31125e-23	clusterPOMC+ neurons_vs_others	POMC+ neurons
C4orf482	C4orf48	1.4223	8.89971	596.548	7.15635e-26	4.97474e-23	clusterPOMC+ neurons_vs_others	POMC+ neurons
DPYSL32	DPYSL3	2.03146	7.52383	623.881	9.3393e-26	6.18306e-23	clusterPOMC+ neurons_vs_others	POMC+ neurons
GAB22	GAB2	1.63159	8.23118	564.452	2.04468e-25	1.28745e-22	clusterPOMC+ neurons_vs_others	POMC+ neurons
KLF6	KLF6	1.66596	7.39598	563.237	2.12985e-25	1.28745e-22	clusterPOMC+ neurons_vs_others	POMC+ neurons
MAP62	MAP6	1.58195	7.4716	531.148	6.45764e-25	3.74086e-22	clusterPOMC+ neurons_vs_others	POMC+ neurons
SOX112	SOX11	1.38052	9.49475	524.372	8.22752e-25	4.57549e-22	clusterPOMC+ neurons_vs_others	POMC+ neurons
RTN12	RTN1	2.56105	8.72754	1098.53	1.05884e-24	5.66196e-22	clusterPOMC+ neurons_vs_others	POMC+ neurons
DPYSL22	DPYSL2	1.33649	8.7709	512.617	1.26113e-24	6.49387e-22	clusterPOMC+ neurons_vs_others	POMC+ neurons
TLCD3B2	TLCD3B	2.6626	5.78785	498.225	2.15449e-24	1.06978e-21	clusterPOMC+ neurons_vs_others	POMC+ neurons
AC068308.11	AC068308.1	4.14833	6.78223	1460.24	2.51023e-24	1.20344e-21	clusterPOMC+ neurons_vs_others	POMC+ neurons
ELAVL21	ELAVL2	2.81587	7.30324	946.736	4.02882e-24	1.86709e-21	clusterPOMC+ neurons_vs_others	POMC+ neurons
KCNJ32	KCNJ3	3.01153	6.40775	480.569	4.23946e-24	1.90133e-21	clusterPOMC+ neurons_vs_others	POMC+ neurons
ELAVL42	ELAVL4	3.78391	6.97395	942.997	4.58206e-24	1.99076e-21	clusterPOMC+ neurons_vs_others	POMC+ neurons
PAK52	PAK5	1.98631	6.37119	459.82	9.67884e-24	4.07772e-21	clusterPOMC+ neurons_vs_others	POMC+ neurons
CSRNP32	CSRNP3	1.4523	8.48527	440.048	2.19575e-23	8.97866e-21	clusterPOMC+ neurons_vs_others	POMC+ neurons
NMNAT22	NMNAT2	2.77898	5.70324	435.579	2.65481e-23	1.05457e-20	clusterPOMC+ neurons_vs_others	POMC+ neurons
SRRM42	SRRM4	3.08576	6.93249	738.603	3.17881e-23	1.22764e-20	clusterPOMC+ neurons_vs_others	POMC+ neurons
PTPRN22	PTPRN2	1.38985	8.36606	428.555	3.59077e-23	1.34926e-20	clusterPOMC+ neurons_vs_others	POMC+ neurons
SLC22A15	SLC22A15	2.57728	5.23328	418.237	5.64247e-23	2.0644e-20	clusterPOMC+ neurons_vs_others	POMC+ neurons
GDAP1L12	GDAP1L1	2.06696	6.23959	416.549	6.08161e-23	2.16802e-20	clusterPOMC+ neurons_vs_others	POMC+ neurons
PALM2-AKAP2	PALM2-AKAP2	2.26	6.65728	541.22	6.4251e-23	2.2332e-20	clusterPOMC+ neurons_vs_others	POMC+ neurons
GNG8	GNG8	4.30743	3.87976	548.831	7.04024e-23	2.33168e-20	clusterPOMC+ neurons_vs_others	POMC+ neurons
KIF5A2	KIF5A	1.89123	6.3412	413.257	7.04386e-23	2.33168e-20	clusterPOMC+ neurons_vs_others	POMC+ neurons
GABRB32	GABRB3	1.7067	7.80662	434.053	8.63971e-23	2.79344e-20	clusterPOMC+ neurons_vs_others	POMC+ neurons
STMN12	STMN1	1.12144	11.1429	406.952	9.36039e-23	2.95767e-20	clusterPOMC+ neurons_vs_others	POMC+ neurons
ABLIM11	ABLIM1	1.57827	6.96365	398.434	1.38333e-22	4.15752e-20	clusterPOMC+ neurons_vs_others	POMC+ neurons
CDKN2D2	CDKN2D	2.08789	5.82735	398.091	1.40548e-22	4.15752e-20	clusterPOMC+ neurons_vs_others	POMC+ neurons
TMSB102	TMSB10	1.00788	11.8301	387.962	2.25966e-22	6.41143e-20	clusterPOMC+ neurons_vs_others	POMC+ neurons
EYS1	EYS	2.60717	6.63794	646.159	2.73136e-22	7.59483e-20	clusterPOMC+ neurons_vs_others	POMC+ neurons
RAPGEF5	RAPGEF5	3.50246	3.54581	380.846	3.17581e-22	8.6575e-20	clusterPOMC+ neurons_vs_others	POMC+ neurons
KLC12	KLC1	1.44053	7.53937	376.813	3.86148e-22	1.03243e-19	clusterPOMC+ neurons_vs_others	POMC+ neurons
CRMP12	CRMP1	1.33277	7.98326	376.117	3.99469e-22	1.04789e-19	clusterPOMC+ neurons_vs_others	POMC+ neurons
MTSS12	MTSS1	1.54301	7.05374	374.928	4.23367e-22	1.09001e-19	clusterPOMC+ neurons_vs_others	POMC+ neurons
L1CAM2	L1CAM	2.47901	4.77365	355.277	1.13365e-21	2.81448e-19	clusterPOMC+ neurons_vs_others	POMC+ neurons
FRMD52	FRMD5	1.60962	7.30974	353.921	1.21557e-21	2.96493e-19	clusterPOMC+ neurons_vs_others	POMC+ neurons
MAPT2	MAPT	3.6023	6.29165	738.789	1.39289e-21	3.33885e-19	clusterPOMC+ neurons_vs_others	POMC+ neurons
PAFAH1B32	PAFAH1B3	1.14153	8.6561	345.742	1.86114e-21	4.38567e-19	clusterPOMC+ neurons_vs_others	POMC+ neurons
GDI12	GDI1	1.50176	6.61221	345.08	1.92724e-21	4.46574e-19	clusterPOMC+ neurons_vs_others	POMC+ neurons
C20orf27	C20orf27	1.92459	5.49165	342.264	2.23692e-21	5.09835e-19	clusterPOMC+ neurons_vs_others	POMC+ neurons
NOVA12	NOVA1	1.1864	8.71125	341.671	2.30856e-21	5.17676e-19	clusterPOMC+ neurons_vs_others	POMC+ neurons
ADAM12	ADAM12	2.82153	5.21125	393.747	2.46098e-21	5.43096e-19	clusterPOMC+ neurons_vs_others	POMC+ neurons
CNTNAP42	CNTNAP4	3.76978	4.67804	435.159	3.51379e-21	7.63316e-19	clusterPOMC+ neurons_vs_others	POMC+ neurons
KLHL35	KLHL35	4.23263	2.85763	327.364	5.01444e-21	1.0563e-18	clusterPOMC+ neurons_vs_others	POMC+ neurons
CPEB2	CPEB2	2.46455	4.83929	325.778	5.47498e-21	1.11939e-18	clusterPOMC+ neurons_vs_others	POMC+ neurons
ATP8A11	ATP8A1	1.88939	6.13842	323.482	6.22179e-21	1.25365e-18	clusterPOMC+ neurons_vs_others	POMC+ neurons
PCBP41	PCBP4	1.78489	6.16762	320.799	7.23165e-21	1.41608e-18	clusterPOMC+ neurons_vs_others	POMC+ neurons
TERF2IP2	TERF2IP	1.09613	8.26568	315.822	9.58811e-21	1.85144e-18	clusterPOMC+ neurons_vs_others	POMC+ neurons
PPM1L2	PPM1L	1.23214	7.97147	313.564	1.09113e-20	2.07809e-18	clusterPOMC+ neurons_vs_others	POMC+ neurons
NDN1	NDN	1.35302	8.04955	321.649	1.21434e-20	2.28148e-18	clusterPOMC+ neurons_vs_others	POMC+ neurons
KIAA04082	KIAA0408	1.87924	5.98517	306.518	1.64205e-20	3.04393e-18	clusterPOMC+ neurons_vs_others	POMC+ neurons
AKR1C12	AKR1C1	2.96087	4.31908	304.77	1.81966e-20	3.32878e-18	clusterPOMC+ neurons_vs_others	POMC+ neurons
UCHL12	UCHL1	1.57296	8.56952	429.267	1.92795e-20	3.48107e-18	clusterPOMC+ neurons_vs_others	POMC+ neurons
FRY2	FRY	1.76269	6.40015	302.984	2.02205e-20	3.60417e-18	clusterPOMC+ neurons_vs_others	POMC+ neurons
SYT13	SYT1	1.13325	10.6425	335.393	2.13015e-20	3.71786e-18	clusterPOMC+ neurons_vs_others	POMC+ neurons
RAB3B2	RAB3B	1.88982	6.05815	302.033	2.13931e-20	3.71786e-18	clusterPOMC+ neurons_vs_others	POMC+ neurons
CLASP22	CLASP2	1.07438	8.54162	300.977	2.27798e-20	3.90998e-18	clusterPOMC+ neurons_vs_others	POMC+ neurons
NYAP22	NYAP2	3.7664	4.33713	305.517	2.45081e-20	4.15532e-18	clusterPOMC+ neurons_vs_others	POMC+ neurons
XPR12	XPR1	1.16138	8.21062	298.481	2.64444e-20	4.4296e-18	clusterPOMC+ neurons_vs_others	POMC+ neurons
VAT12	VAT1	1.67721	6.22819	293.354	3.60549e-20	5.89732e-18	clusterPOMC+ neurons_vs_others	POMC+ neurons
MIAT2	MIAT	1.61492	7.62928	329.1	3.64852e-20	5.8983e-18	clusterPOMC+ neurons_vs_others	POMC+ neurons
GNG22	GNG2	1.23439	8.04353	288.485	4.86103e-20	7.76816e-18	clusterPOMC+ neurons_vs_others	POMC+ neurons
ATCAY2	ATCAY	1.93894	6.28359	287.716	5.09791e-20	8.05411e-18	clusterPOMC+ neurons_vs_others	POMC+ neurons
HCRT	HCRT	1.83722	5.87668	282.218	7.18857e-20	1.12295e-17	clusterPOMC+ neurons_vs_others	POMC+ neurons
CCDC1122	CCDC112	1.45742	6.8409	281.905	7.33144e-20	1.13254e-17	clusterPOMC+ neurons_vs_others	POMC+ neurons
ZC2HC1A2	ZC2HC1A	1.32303	7.16267	281.202	7.66469e-20	1.17101e-17	clusterPOMC+ neurons_vs_others	POMC+ neurons
FYN2	FYN	1.20189	7.98121	280.476	8.02479e-20	1.19966e-17	clusterPOMC+ neurons_vs_others	POMC+ neurons
RAB3C2	RAB3C	2.22747	6.88647	426.538	9.26773e-20	1.37074e-17	clusterPOMC+ neurons_vs_others	POMC+ neurons
KIFAP32	KIFAP3	1.53826	7.05745	286.081	9.65062e-20	1.41234e-17	clusterPOMC+ neurons_vs_others	POMC+ neurons
PEG102	PEG10	1.00245	10.055	273.243	1.27582e-19	1.82863e-17	clusterPOMC+ neurons_vs_others	POMC+ neurons
TRIM362	TRIM36	2.34711	5.10366	264.735	2.23198e-19	3.10312e-17	clusterPOMC+ neurons_vs_others	POMC+ neurons
GNAO12	GNAO1	2.05373	5.78821	260.482	2.96944e-19	4.04747e-17	clusterPOMC+ neurons_vs_others	POMC+ neurons
ANKRD441	ANKRD44	1.37948	7.46429	273.701	3.28604e-19	4.43552e-17	clusterPOMC+ neurons_vs_others	POMC+ neurons
CHGB2	CHGB	1.79763	5.8455	256.475	3.90046e-19	5.21425e-17	clusterPOMC+ neurons_vs_others	POMC+ neurons
RAB3A2	RAB3A	2.91147	4.13051	256.111	3.9991e-19	5.29519e-17	clusterPOMC+ neurons_vs_others	POMC+ neurons
ISLR21	ISLR2	3.46375	3.23934	254.415	4.49399e-19	5.89433e-17	clusterPOMC+ neurons_vs_others	POMC+ neurons
ATP1A32	ATP1A3	2.61834	4.94506	252.882	4.9968e-19	6.43246e-17	clusterPOMC+ neurons_vs_others	POMC+ neurons
SESTD12	SESTD1	1.1521	7.52987	251.298	5.57845e-19	7.11534e-17	clusterPOMC+ neurons_vs_others	POMC+ neurons
ISL12	ISL1	3.04918	7.84961	805.106	5.76598e-19	7.28768e-17	clusterPOMC+ neurons_vs_others	POMC+ neurons
NHLH1	NHLH1	3.98073	2.65709	250.601	5.85669e-19	7.33564e-17	clusterPOMC+ neurons_vs_others	POMC+ neurons
NECAB2	NECAB2	3.13828	3.12762	248.499	6.78741e-19	8.42548e-17	clusterPOMC+ neurons_vs_others	POMC+ neurons
TPPP3	TPPP3	2.6161	4.09806	247.399	7.33508e-19	9.02475e-17	clusterPOMC+ neurons_vs_others	POMC+ neurons
AC069228.12	AC069228.1	2.46609	4.72085	246.681	7.71763e-19	9.41212e-17	clusterPOMC+ neurons_vs_others	POMC+ neurons
DNER2	DNER	2.80065	5.30549	279.316	8.94645e-19	1.08159e-16	clusterPOMC+ neurons_vs_others	POMC+ neurons
GRM81	GRM8	3.01835	5.88774	434.698	9.76828e-19	1.17076e-16	clusterPOMC+ neurons_vs_others	POMC+ neurons
P2RX3	P2RX3	3.90698	2.97544	241.992	1.07894e-18	1.28209e-16	clusterPOMC+ neurons_vs_others	POMC+ neurons
MIR7-3HG2	MIR7-3HG	3.32972	5.07396	296.184	1.10088e-18	1.29708e-16	clusterPOMC+ neurons_vs_others	POMC+ neurons
MYT12	MYT1	3.32175	3.79936	238.906	1.3492e-18	1.56316e-16	clusterPOMC+ neurons_vs_others	POMC+ neurons
RTL8C	RTL8C	1.11074	7.30174	237.922	1.44965e-18	1.66566e-16	clusterPOMC+ neurons_vs_others	POMC+ neurons
PWRN12	PWRN1	1.46179	6.73834	236.421	1.61822e-18	1.81437e-16	clusterPOMC+ neurons_vs_others	POMC+ neurons
PHACTR12	PHACTR1	1.22995	7.54582	234.125	1.9171e-18	2.13227e-16	clusterPOMC+ neurons_vs_others	POMC+ neurons
CELF2	CELF2	1.08976	8.44254	233.403	2.02262e-18	2.23178e-16	clusterPOMC+ neurons_vs_others	POMC+ neurons
SVOP2	SVOP	4.76684	3.95771	266.708	2.23825e-18	2.43113e-16	clusterPOMC+ neurons_vs_others	POMC+ neurons
NEDD4L2	NEDD4L	1.86419	7.17463	373.611	2.58606e-18	2.78713e-16	clusterPOMC+ neurons_vs_others	POMC+ neurons
VCAN	VCAN	1.25675	8.12257	262.73	2.72181e-18	2.91087e-16	clusterPOMC+ neurons_vs_others	POMC+ neurons
STMN22	STMN2	4.24514	10.5835	1924.14	2.96617e-18	3.12414e-16	clusterPOMC+ neurons_vs_others	POMC+ neurons
RAB6B1	RAB6B	2.19793	4.89347	226.063	3.51595e-18	3.64792e-16	clusterPOMC+ neurons_vs_others	POMC+ neurons
KIRREL32	KIRREL3	4.66074	3.6649	288.752	3.54248e-18	3.64823e-16	clusterPOMC+ neurons_vs_others	POMC+ neurons
APBA2	APBA2	1.46369	6.32516	224.713	3.89885e-18	3.98572e-16	clusterPOMC+ neurons_vs_others	POMC+ neurons
GREB1L2	GREB1L	1.14148	7.54591	224.119	4.08086e-18	4.14133e-16	clusterPOMC+ neurons_vs_others	POMC+ neurons
CDK5R12	CDK5R1	2.17348	4.92753	223.68	4.22125e-18	4.25276e-16	clusterPOMC+ neurons_vs_others	POMC+ neurons
TMOD22	TMOD2	1.71763	5.67244	219.883	5.66803e-18	5.54948e-16	clusterPOMC+ neurons_vs_others	POMC+ neurons
FAM89B	FAM89B	1.20668	6.61838	218.932	6.1062e-18	5.93668e-16	clusterPOMC+ neurons_vs_others	POMC+ neurons
PGM2L11	PGM2L1	1.80867	6.26428	255.466	7.63512e-18	7.32076e-16	clusterPOMC+ neurons_vs_others	POMC+ neurons
SHTN11	SHTN1	1.22607	6.97009	214.895	8.4033e-18	8.00213e-16	clusterPOMC+ neurons_vs_others	POMC+ neurons
BAALC	BAALC	4.46493	3.00868	227.205	9.47456e-18	8.96087e-16	clusterPOMC+ neurons_vs_others	POMC+ neurons
TTLL71	TTLL7	1.3843	6.65151	212.118	1.04986e-17	9.8623e-16	clusterPOMC+ neurons_vs_others	POMC+ neurons
FMNL2	FMNL2	1.066	8.40095	215.328	1.20849e-17	1.12763e-15	clusterPOMC+ neurons_vs_others	POMC+ neurons
VCAN-AS1	VCAN-AS1	1.96535	4.65527	209.776	1.26909e-17	1.17628e-15	clusterPOMC+ neurons_vs_others	POMC+ neurons
BEX12	BEX1	1.15702	8.06996	215.798	1.56329e-17	1.43936e-15	clusterPOMC+ neurons_vs_others	POMC+ neurons
PCSK21	PCSK2	4.18385	6.26399	776.244	1.5967e-17	1.45609e-15	clusterPOMC+ neurons_vs_others	POMC+ neurons
RETREG11	RETREG1	1.63868	5.47712	206.927	1.60241e-17	1.45609e-15	clusterPOMC+ neurons_vs_others	POMC+ neurons
SEPTIN31	SEPTIN3	1.70705	5.5656	206.22	1.69855e-17	1.53344e-15	clusterPOMC+ neurons_vs_others	POMC+ neurons
KIDINS2202	KIDINS220	1.00097	8.06495	199.429	2.99867e-17	2.65545e-15	clusterPOMC+ neurons_vs_others	POMC+ neurons
TMEM35A2	TMEM35A	1.73297	5.4476	197.477	3.5416e-17	3.09679e-15	clusterPOMC+ neurons_vs_others	POMC+ neurons
AC125613.11	AC125613.1	3.26962	7.47978	859.028	3.60928e-17	3.13624e-15	clusterPOMC+ neurons_vs_others	POMC+ neurons
NFASC2	NFASC	2.1457	4.82922	197.051	3.67312e-17	3.17189e-15	clusterPOMC+ neurons_vs_others	POMC+ neurons
CELF32	CELF3	2.2698	4.63463	196.171	3.96174e-17	3.3808e-15	clusterPOMC+ neurons_vs_others	POMC+ neurons
SCN3B2	SCN3B	2.33011	4.79666	196.065	3.99797e-17	3.38925e-15	clusterPOMC+ neurons_vs_others	POMC+ neurons
SEZ6L22	SEZ6L2	1.22363	6.85267	194.751	4.4782e-17	3.77336e-15	clusterPOMC+ neurons_vs_others	POMC+ neurons
CRIP2	CRIP2	1.41983	6.30624	194.312	4.65202e-17	3.89621e-15	clusterPOMC+ neurons_vs_others	POMC+ neurons
YWHAG2	YWHAG	1.11935	7.56201	193.06	5.18735e-17	4.31854e-15	clusterPOMC+ neurons_vs_others	POMC+ neurons
PPP1R14B	PPP1R14B	1.07571	7.60798	192.817	5.29824e-17	4.38461e-15	clusterPOMC+ neurons_vs_others	POMC+ neurons
SYP2	SYP	2.35478	4.56665	192.127	5.62787e-17	4.6026e-15	clusterPOMC+ neurons_vs_others	POMC+ neurons
PGBD51	PGBD5	3.06909	3.50136	191.953	5.71435e-17	4.646e-15	clusterPOMC+ neurons_vs_others	POMC+ neurons
PTPRO2	PTPRO	1.8978	7.021	312.607	5.79936e-17	4.67435e-15	clusterPOMC+ neurons_vs_others	POMC+ neurons
CACNA1B2	CACNA1B	2.90335	6.08797	403.07	5.84413e-17	4.67435e-15	clusterPOMC+ neurons_vs_others	POMC+ neurons
TRIM22	TRIM2	1.05929	7.87333	191.62	5.8837e-17	4.67435e-15	clusterPOMC+ neurons_vs_others	POMC+ neurons
SYT112	SYT11	1.032	7.43608	190.67	6.39616e-17	5.0526e-15	clusterPOMC+ neurons_vs_others	POMC+ neurons
LINC00535	LINC00535	2.59054	4.34138	221.461	7.19947e-17	5.65504e-15	clusterPOMC+ neurons_vs_others	POMC+ neurons
SVBP1	SVBP	1.04341	7.47395	189.225	7.26781e-17	5.67665e-15	clusterPOMC+ neurons_vs_others	POMC+ neurons
AC010931.2	AC010931.2	2.98082	3.64259	193.093	7.41448e-17	5.75886e-15	clusterPOMC+ neurons_vs_others	POMC+ neurons
FBXL21	FBXL2	1.17638	6.70373	188.677	7.63042e-17	5.89365e-15	clusterPOMC+ neurons_vs_others	POMC+ neurons
PCDH171	PCDH17	2.38959	6.78329	450.201	8.86102e-17	6.75626e-15	clusterPOMC+ neurons_vs_others	POMC+ neurons
APC1	APC	1.1539	8.25356	214.777	8.89301e-17	6.75626e-15	clusterPOMC+ neurons_vs_others	POMC+ neurons
ACVR2A1	ACVR2A	1.49248	7.07264	230.003	9.21191e-17	6.9605e-15	clusterPOMC+ neurons_vs_others	POMC+ neurons
PKIA2	PKIA	1.06412	7.48258	183.935	1.16825e-16	8.77955e-15	clusterPOMC+ neurons_vs_others	POMC+ neurons
FKBP1B1	FKBP1B	1.43426	5.74527	180.61	1.58354e-16	1.17106e-14	clusterPOMC+ neurons_vs_others	POMC+ neurons
ENO22	ENO2	1.62065	6.03589	190.179	1.82638e-16	1.32943e-14	clusterPOMC+ neurons_vs_others	POMC+ neurons
CELF52	CELF5	1.40859	6.48484	178.796	1.87294e-16	1.35623e-14	clusterPOMC+ neurons_vs_others	POMC+ neurons
PPP1R1A2	PPP1R1A	2.44845	6.02421	333.415	1.91668e-16	1.3807e-14	clusterPOMC+ neurons_vs_others	POMC+ neurons
NALCN2	NALCN	2.27734	5.01352	176.236	2.37948e-16	1.69651e-14	clusterPOMC+ neurons_vs_others	POMC+ neurons
APLP12	APLP1	1.22579	6.78351	174.202	2.88364e-16	2.02531e-14	clusterPOMC+ neurons_vs_others	POMC+ neurons
PRMT8	PRMT8	2.99298	3.81412	174.199	2.88435e-16	2.02531e-14	clusterPOMC+ neurons_vs_others	POMC+ neurons
MYO9A	MYO9A	1.03691	7.00969	174.022	2.93325e-16	2.0493e-14	clusterPOMC+ neurons_vs_others	POMC+ neurons
NRXN12	NRXN1	3.19494	8.6916	902.502	3.20996e-16	2.2203e-14	clusterPOMC+ neurons_vs_others	POMC+ neurons
SLCO5A12	SLCO5A1	1.97163	5.95557	187.83	3.58836e-16	2.46975e-14	clusterPOMC+ neurons_vs_others	POMC+ neurons
TMEM1081	TMEM108	2.39986	5.30859	252.405	3.90084e-16	2.6652e-14	clusterPOMC+ neurons_vs_others	POMC+ neurons
NDRG42	NDRG4	1.83769	5.27493	170.742	4.01552e-16	2.72331e-14	clusterPOMC+ neurons_vs_others	POMC+ neurons
ACTL6B2	ACTL6B	3.2699	3.16952	170.681	4.03936e-16	2.72618e-14	clusterPOMC+ neurons_vs_others	POMC+ neurons
RUNDC3B2	RUNDC3B	2.89689	4.74235	210.526	4.13779e-16	2.77911e-14	clusterPOMC+ neurons_vs_others	POMC+ neurons
IGFBPL12	IGFBPL1	2.77316	3.7507	170.253	4.2097e-16	2.81382e-14	clusterPOMC+ neurons_vs_others	POMC+ neurons
TSPAN5	TSPAN5	1.23871	6.58481	169.282	4.6251e-16	3.07669e-14	clusterPOMC+ neurons_vs_others	POMC+ neurons
PTPRD1	PTPRD	1.52768	8.90828	340.949	4.69107e-16	3.09099e-14	clusterPOMC+ neurons_vs_others	POMC+ neurons
DST1	DST	1.07844	8.39549	194.774	5.40336e-16	3.5269e-14	clusterPOMC+ neurons_vs_others	POMC+ neurons
STX21	STX2	1.2073	6.17463	166.178	6.26776e-16	4.07199e-14	clusterPOMC+ neurons_vs_others	POMC+ neurons
PTGER3	PTGER3	5.14568	2.26735	222.565	6.67468e-16	4.25679e-14	clusterPOMC+ neurons_vs_others	POMC+ neurons
LBH2	LBH	1.43115	5.81773	165.243	6.87436e-16	4.36412e-14	clusterPOMC+ neurons_vs_others	POMC+ neurons
SYT52	SYT5	2.70807	4.04284	161.63	9.86504e-16	6.09572e-14	clusterPOMC+ neurons_vs_others	POMC+ neurons
FAM241B1	FAM241B	1.31348	6.31457	158.732	1.32434e-15	7.94354e-14	clusterPOMC+ neurons_vs_others	POMC+ neurons
AC061958.12	AC061958.1	2.32033	4.93675	177.3	1.32449e-15	7.94354e-14	clusterPOMC+ neurons_vs_others	POMC+ neurons
NLN	NLN	1.13457	6.61349	158.723	1.32554e-15	7.94354e-14	clusterPOMC+ neurons_vs_others	POMC+ neurons
RNPC3	RNPC3	1.45716	5.83943	157.904	1.44167e-15	8.60238e-14	clusterPOMC+ neurons_vs_others	POMC+ neurons
AC027288.32	AC027288.3	1.1253	6.7514	154.968	1.95408e-15	1.15117e-13	clusterPOMC+ neurons_vs_others	POMC+ neurons
RCAN22	RCAN2	1.56522	5.7789	153.885	2.18848e-15	1.28382e-13	clusterPOMC+ neurons_vs_others	POMC+ neurons
MAPK8IP21	MAPK8IP2	1.86499	4.75725	153.802	2.20748e-15	1.28952e-13	clusterPOMC+ neurons_vs_others	POMC+ neurons
OSBPL6	OSBPL6	1.72965	5.62947	168.636	2.65363e-15	1.53723e-13	clusterPOMC+ neurons_vs_others	POMC+ neurons
ST182	ST18	3.26864	7.12103	461.092	2.87067e-15	1.65554e-13	clusterPOMC+ neurons_vs_others	POMC+ neurons
C10orf821	C10orf82	3.76136	3.2172	159.327	2.88168e-15	1.65554e-13	clusterPOMC+ neurons_vs_others	POMC+ neurons
IL72	IL7	1.35932	5.70942	150.718	3.05937e-15	1.75039e-13	clusterPOMC+ neurons_vs_others	POMC+ neurons
CADPS3	CADPS	1.95139	7.43229	319.082	3.43215e-15	1.93972e-13	clusterPOMC+ neurons_vs_others	POMC+ neurons
CDKN1C	CDKN1C	1.49767	7.62003	231.378	3.61751e-15	2.02799e-13	clusterPOMC+ neurons_vs_others	POMC+ neurons
RBP12	RBP1	2.29984	8.4571	498.009	4.0767e-15	2.27624e-13	clusterPOMC+ neurons_vs_others	POMC+ neurons
BICDL12	BICDL1	1.89883	4.9728	147.887	4.14736e-15	2.30643e-13	clusterPOMC+ neurons_vs_others	POMC+ neurons
HS3ST51	HS3ST5	1.84227	5.57495	159.979	4.19957e-15	2.31693e-13	clusterPOMC+ neurons_vs_others	POMC+ neurons
POU6F22	POU6F2	1.95645	5.50949	147.353	4.39467e-15	2.41498e-13	clusterPOMC+ neurons_vs_others	POMC+ neurons
INA2	INA	3.04311	7.10129	517.715	4.64771e-15	2.52208e-13	clusterPOMC+ neurons_vs_others	POMC+ neurons
PLXNA1	PLXNA1	1.87931	4.49718	146.342	4.90613e-15	2.6438e-13	clusterPOMC+ neurons_vs_others	POMC+ neurons
KIF3C2	KIF3C	1.64051	5.04654	146.06	5.05943e-15	2.71588e-13	clusterPOMC+ neurons_vs_others	POMC+ neurons
EGFR	EGFR	2.00003	4.31153	145.561	5.3435e-15	2.85734e-13	clusterPOMC+ neurons_vs_others	POMC+ neurons
AK11	AK1	1.2665	5.76373	142.299	7.66578e-15	4.03636e-13	clusterPOMC+ neurons_vs_others	POMC+ neurons
DCLK12	DCLK1	1.12907	8.79738	200.084	7.69355e-15	4.03636e-13	clusterPOMC+ neurons_vs_others	POMC+ neurons
KIF1A1	KIF1A	1.59913	6.21557	175.882	8.33319e-15	4.33919e-13	clusterPOMC+ neurons_vs_others	POMC+ neurons
KIF21B2	KIF21B	2.24005	4.23665	140.425	9.4601e-15	4.87269e-13	clusterPOMC+ neurons_vs_others	POMC+ neurons
LINC01315	LINC01315	2.38708	3.66957	140.422	9.4629e-15	4.87269e-13	clusterPOMC+ neurons_vs_others	POMC+ neurons
RNF242	RNF24	1.06632	7.0796	140.285	9.61101e-15	4.93069e-13	clusterPOMC+ neurons_vs_others	POMC+ neurons
DLL32	DLL3	1.48444	6.58155	136.325	1.51032e-14	7.63563e-13	clusterPOMC+ neurons_vs_others	POMC+ neurons
DMTN2	DMTN	3.27415	2.62182	136.241	1.52497e-14	7.68174e-13	clusterPOMC+ neurons_vs_others	POMC+ neurons
DNAJC61	DNAJC6	1.51306	5.08518	134.73	1.81709e-14	9.02252e-13	clusterPOMC+ neurons_vs_others	POMC+ neurons
SNAP912	SNAP91	2.11443	6.32755	247.108	2.14975e-14	1.06363e-12	clusterPOMC+ neurons_vs_others	POMC+ neurons
CNIH22	CNIH2	1.40214	6.03075	131.81	2.56052e-14	1.25348e-12	clusterPOMC+ neurons_vs_others	POMC+ neurons
KCNQ3	KCNQ3	1.54521	6.19022	143.533	2.69892e-14	1.31199e-12	clusterPOMC+ neurons_vs_others	POMC+ neurons
DPYSL52	DPYSL5	1.03986	6.9166	130.506	2.99031e-14	1.44355e-12	clusterPOMC+ neurons_vs_others	POMC+ neurons
MFSD61	MFSD6	1.57761	4.9573	130.38	3.03566e-14	1.46037e-12	clusterPOMC+ neurons_vs_others	POMC+ neurons
LRCH22	LRCH2	1.12237	6.47501	129.329	3.44313e-14	1.64501e-12	clusterPOMC+ neurons_vs_others	POMC+ neurons
CD2002	CD200	1.01069	6.58791	129.116	3.5323e-14	1.67609e-12	clusterPOMC+ neurons_vs_others	POMC+ neurons
CPLX2	CPLX2	1.92999	4.27898	128.641	3.74072e-14	1.76296e-12	clusterPOMC+ neurons_vs_others	POMC+ neurons
ERC22	ERC2	1.45874	8.00217	235.532	3.82593e-14	1.79675e-12	clusterPOMC+ neurons_vs_others	POMC+ neurons
QPCT	QPCT	2.15156	3.58893	128.427	3.83827e-14	1.79675e-12	clusterPOMC+ neurons_vs_others	POMC+ neurons
ARL8A1	ARL8A	1.36089	5.38115	127.736	4.17363e-14	1.94718e-12	clusterPOMC+ neurons_vs_others	POMC+ neurons
ANKS1B2	ANKS1B	1.19514	7.3598	158.037	4.46883e-14	2.071e-12	clusterPOMC+ neurons_vs_others	POMC+ neurons
PLPPR3	PLPPR3	1.04228	6.88583	126.619	4.782e-14	2.18698e-12	clusterPOMC+ neurons_vs_others	POMC+ neurons
STXBP12	STXBP1	1.47618	5.44016	126.052	5.12525e-14	2.33628e-12	clusterPOMC+ neurons_vs_others	POMC+ neurons
L1TD1	L1TD1	4.2038	4.66084	340.463	5.17924e-14	2.35317e-12	clusterPOMC+ neurons_vs_others	POMC+ neurons
CHGA2	CHGA	2.97514	3.59052	124.752	6.01452e-14	2.71493e-12	clusterPOMC+ neurons_vs_others	POMC+ neurons
GNG41	GNG4	1.15597	6.90121	131.002	6.23496e-14	2.80533e-12	clusterPOMC+ neurons_vs_others	POMC+ neurons
SLC25A4	SLC25A4	1.05694	6.10768	123.803	6.76572e-14	3.01487e-12	clusterPOMC+ neurons_vs_others	POMC+ neurons
CORO2B	CORO2B	1.48716	5.44103	122.622	7.83975e-14	3.47121e-12	clusterPOMC+ neurons_vs_others	POMC+ neurons
SOGA32	SOGA3	1.27222	6.04127	122.293	8.16954e-14	3.59434e-12	clusterPOMC+ neurons_vs_others	POMC+ neurons
CCDC1841	CCDC184	2.08009	4.36779	122.005	8.47096e-14	3.7152e-12	clusterPOMC+ neurons_vs_others	POMC+ neurons
FSD1L1	FSD1L	1.01705	6.66101	120.1	1.07774e-13	4.66786e-12	clusterPOMC+ neurons_vs_others	POMC+ neurons
MAGEL2	MAGEL2	2.37031	3.27676	118.986	1.24247e-13	5.34802e-12	clusterPOMC+ neurons_vs_others	POMC+ neurons
ASTN12	ASTN1	1.04969	6.73352	118.93	1.25145e-13	5.37004e-12	clusterPOMC+ neurons_vs_others	POMC+ neurons
SOX1-OT	SOX1-OT	2.20149	4.66799	118.231	1.36896e-13	5.80263e-12	clusterPOMC+ neurons_vs_others	POMC+ neurons
TMEM169	TMEM169	1.42464	5.24546	118.109	1.39053e-13	5.87617e-12	clusterPOMC+ neurons_vs_others	POMC+ neurons
CLVS22	CLVS2	1.86509	4.78557	117.953	1.41878e-13	5.97734e-12	clusterPOMC+ neurons_vs_others	POMC+ neurons
C1QTNF42	C1QTNF4	1.93527	4.8589	119.135	1.44803e-13	6.08215e-12	clusterPOMC+ neurons_vs_others	POMC+ neurons
FSD1	FSD1	1.51838	4.94125	115.707	1.89948e-13	7.93047e-12	clusterPOMC+ neurons_vs_others	POMC+ neurons
EPB41L4A	EPB41L4A	1.22399	5.83561	115.512	1.94847e-13	8.11065e-12	clusterPOMC+ neurons_vs_others	POMC+ neurons
WDR47	WDR47	1.59428	5.35797	122.761	2.01529e-13	8.33885e-12	clusterPOMC+ neurons_vs_others	POMC+ neurons
INSM12	INSM1	2.6229	4.16952	115.18	2.03509e-13	8.3958e-12	clusterPOMC+ neurons_vs_others	POMC+ neurons
TMEM26	TMEM26	5.81673	0.800261	121.984	3.35195e-13	1.34688e-11	clusterPOMC+ neurons_vs_others	POMC+ neurons
RTN22	RTN2	1.81202	4.34403	110.977	3.56045e-13	1.42654e-11	clusterPOMC+ neurons_vs_others	POMC+ neurons
PLEKHA62	PLEKHA6	1.5155	5.27235	110.655	3.71894e-13	1.48576e-11	clusterPOMC+ neurons_vs_others	POMC+ neurons
NCKAP5	NCKAP5	1.22912	7.61575	157.784	4.17486e-13	1.65365e-11	clusterPOMC+ neurons_vs_others	POMC+ neurons
GAP432	GAP43	3.99644	8.47773	579.004	4.90214e-13	1.92527e-11	clusterPOMC+ neurons_vs_others	POMC+ neurons
MANEAL	MANEAL	2.43122	3.85653	109.669	5.05711e-13	1.97497e-11	clusterPOMC+ neurons_vs_others	POMC+ neurons
VWC21	VWC2	3.47802	4.50113	240.447	5.438e-13	2.109e-11	clusterPOMC+ neurons_vs_others	POMC+ neurons
RAB33A	RAB33A	1.88593	3.95674	107.832	5.46762e-13	2.11156e-11	clusterPOMC+ neurons_vs_others	POMC+ neurons
KCNH72	KCNH7	2.43394	7.37869	305.944	5.97763e-13	2.29577e-11	clusterPOMC+ neurons_vs_others	POMC+ neurons
TRPC51	TRPC5	2.93895	3.40222	134.714	6.62359e-13	2.52988e-11	clusterPOMC+ neurons_vs_others	POMC+ neurons
ARHGDIG1	ARHGDIG	3.80327	2.14883	110.83	6.73119e-13	2.56394e-11	clusterPOMC+ neurons_vs_others	POMC+ neurons
PIP4P21	PIP4P2	1.17371	5.89726	106.164	6.88988e-13	2.61721e-11	clusterPOMC+ neurons_vs_others	POMC+ neurons
PHACTR32	PHACTR3	2.32951	4.08732	111.785	7.5347e-13	2.85044e-11	clusterPOMC+ neurons_vs_others	POMC+ neurons
TMEM131L	TMEM131L	1.01903	6.27182	105.468	7.59395e-13	2.86121e-11	clusterPOMC+ neurons_vs_others	POMC+ neurons
NCAM12	NCAM1	1.21135	8.65656	183.858	8.76118e-13	3.2656e-11	clusterPOMC+ neurons_vs_others	POMC+ neurons
THSD4	THSD4	2.99257	5.87521	334.159	9.34849e-13	3.42934e-11	clusterPOMC+ neurons_vs_others	POMC+ neurons
UNC792	UNC79	1.75955	7.061	198.354	9.41008e-13	3.44285e-11	clusterPOMC+ neurons_vs_others	POMC+ neurons
RCAN31	RCAN3	1.25102	5.2905	102.947	1.08437e-12	3.94658e-11	clusterPOMC+ neurons_vs_others	POMC+ neurons
AC023905.11	AC023905.1	2.93514	3.16858	102.92	1.08867e-12	3.95192e-11	clusterPOMC+ neurons_vs_others	POMC+ neurons
UNC13A2	UNC13A	3.30971	3.35633	105.804	1.30951e-12	4.71661e-11	clusterPOMC+ neurons_vs_others	POMC+ neurons
POMC	POMC	4.45446	6.78304	510.809	1.3371e-12	4.80354e-11	clusterPOMC+ neurons_vs_others	POMC+ neurons
LRRN3	LRRN3	1.55388	5.19201	103.837	1.45992e-12	5.21781e-11	clusterPOMC+ neurons_vs_others	POMC+ neurons
KLF7	KLF7	1.16559	6.60163	115.825	1.49786e-12	5.32602e-11	clusterPOMC+ neurons_vs_others	POMC+ neurons
SERP2	SERP2	1.17944	5.75188	100.606	1.51839e-12	5.38526e-11	clusterPOMC+ neurons_vs_others	POMC+ neurons
ST8SIA32	ST8SIA3	2.49268	3.63166	100.53	1.53522e-12	5.4311e-11	clusterPOMC+ neurons_vs_others	POMC+ neurons
PLPPR52	PLPPR5	3.52798	2.91506	104.242	1.61805e-12	5.7002e-11	clusterPOMC+ neurons_vs_others	POMC+ neurons
AC087490.11	AC087490.1	1.33637	5.80293	100.162	1.61949e-12	5.7002e-11	clusterPOMC+ neurons_vs_others	POMC+ neurons
SOX211	SOX21	2.83113	2.49106	99.9265	1.67595e-12	5.88403e-11	clusterPOMC+ neurons_vs_others	POMC+ neurons
ANK21	ANK2	1.18226	9.08623	178.095	1.90078e-12	6.65656e-11	clusterPOMC+ neurons_vs_others	POMC+ neurons
AC084361.1	AC084361.1	2.89537	2.86058	98.9642	1.92911e-12	6.72191e-11	clusterPOMC+ neurons_vs_others	POMC+ neurons
CNR11	CNR1	2.20941	3.52985	98.6767	2.01231e-12	6.97686e-11	clusterPOMC+ neurons_vs_others	POMC+ neurons
NEUROD1	NEUROD1	5.60729	2.9343	227.055	2.4948e-12	8.54315e-11	clusterPOMC+ neurons_vs_others	POMC+ neurons
EPHB11	EPHB1	1.03499	6.27187	96.4216	2.81108e-12	9.50911e-11	clusterPOMC+ neurons_vs_others	POMC+ neurons
SEMA6D1	SEMA6D	2.22327	8.16371	320.692	3.10179e-12	1.04417e-10	clusterPOMC+ neurons_vs_others	POMC+ neurons
SRRM32	SRRM3	2.37718	4.96804	125.793	3.17439e-12	1.06603e-10	clusterPOMC+ neurons_vs_others	POMC+ neurons
TSPAN72	TSPAN7	2.63645	4.9147	158.93	3.45728e-12	1.14992e-10	clusterPOMC+ neurons_vs_others	POMC+ neurons
OPTN	OPTN	1.52214	5.61464	112.78	3.97547e-12	1.30664e-10	clusterPOMC+ neurons_vs_others	POMC+ neurons
AL445123.21	AL445123.2	2.80038	2.78255	93.9216	4.09897e-12	1.34176e-10	clusterPOMC+ neurons_vs_others	POMC+ neurons
PRKD11	PRKD1	1.3568	7.30964	156.704	4.28131e-12	1.39725e-10	clusterPOMC+ neurons_vs_others	POMC+ neurons
DOCK11	DOCK11	1.45721	4.87636	93.318	4.49448e-12	1.46339e-10	clusterPOMC+ neurons_vs_others	POMC+ neurons
SGIP12	SGIP1	1.40244	5.84989	97.6932	4.61481e-12	1.49906e-10	clusterPOMC+ neurons_vs_others	POMC+ neurons
TMSB4X	TMSB4X	1.04389	11.2988	180.684	4.86011e-12	1.56412e-10	clusterPOMC+ neurons_vs_others	POMC+ neurons
SMPD32	SMPD3	2.75943	3.36553	104.895	4.88309e-12	1.56789e-10	clusterPOMC+ neurons_vs_others	POMC+ neurons
IQSEC32	IQSEC3	3.36686	2.67802	92.6389	4.98789e-12	1.59785e-10	clusterPOMC+ neurons_vs_others	POMC+ neurons
POU2F22	POU2F2	1.85952	6.24309	163.71	5.13143e-12	1.63255e-10	clusterPOMC+ neurons_vs_others	POMC+ neurons
GPC22	GPC2	1.15322	5.87631	92.4151	5.16272e-12	1.63875e-10	clusterPOMC+ neurons_vs_others	POMC+ neurons
ATP8A22	ATP8A2	1.71672	6.29739	143.354	5.52244e-12	1.74497e-10	clusterPOMC+ neurons_vs_others	POMC+ neurons
MTMR72	MTMR7	1.4782	5.11333	91.9265	5.56704e-12	1.7511e-10	clusterPOMC+ neurons_vs_others	POMC+ neurons
SNAP252	SNAP25	1.82647	5.66923	102.03	6.09578e-12	1.90022e-10	clusterPOMC+ neurons_vs_others	POMC+ neurons
MTUS2	MTUS2	2.75219	3.78042	124.098	6.74708e-12	2.08455e-10	clusterPOMC+ neurons_vs_others	POMC+ neurons
PALM	PALM	1.26073	5.09663	90.6261	6.81364e-12	2.0958e-10	clusterPOMC+ neurons_vs_others	POMC+ neurons
AKR1C2	AKR1C2	3.04583	2.21463	90.4677	6.98434e-12	2.14356e-10	clusterPOMC+ neurons_vs_others	POMC+ neurons
NRSN12	NRSN1	2.27742	3.37309	90.3701	7.09184e-12	2.17176e-10	clusterPOMC+ neurons_vs_others	POMC+ neurons
AC090709.12	AC090709.1	1.34844	6.0087	102.957	7.24976e-12	2.21524e-10	clusterPOMC+ neurons_vs_others	POMC+ neurons
NKAIN1	NKAIN1	1.31304	5.23242	90.0583	7.44677e-12	2.26548e-10	clusterPOMC+ neurons_vs_others	POMC+ neurons
SYT4	SYT4	3.10544	4.84286	205.015	8.37264e-12	2.52505e-10	clusterPOMC+ neurons_vs_others	POMC+ neurons
Z99774.1	Z99774.1	1.84947	4.7951	89.1096	8.64641e-12	2.58518e-10	clusterPOMC+ neurons_vs_others	POMC+ neurons
TMEM200A	TMEM200A	1.70022	4.04208	88.5858	9.39414e-12	2.78235e-10	clusterPOMC+ neurons_vs_others	POMC+ neurons
AC010478.11	AC010478.1	2.58352	2.97344	88.3352	9.77548e-12	2.88553e-10	clusterPOMC+ neurons_vs_others	POMC+ neurons
KHDRBS32	KHDRBS3	1.21342	5.68106	88.0801	1.01806e-11	2.99241e-10	clusterPOMC+ neurons_vs_others	POMC+ neurons
SMIM182	SMIM18	3.12615	3.41059	91.279	1.03113e-11	3.01808e-10	clusterPOMC+ neurons_vs_others	POMC+ neurons
EPS8L1	EPS8L1	1.84892	5.17173	115.621	1.17683e-11	3.4229e-10	clusterPOMC+ neurons_vs_others	POMC+ neurons
LINGO11	LINGO1	2.35382	3.1948	86.9108	1.22757e-11	3.54821e-10	clusterPOMC+ neurons_vs_others	POMC+ neurons
MAPRE32	MAPRE3	1.22474	5.41756	86.7588	1.25796e-11	3.6285e-10	clusterPOMC+ neurons_vs_others	POMC+ neurons
TUBB2A1	TUBB2A	2.18762	8.08546	294.767	1.46656e-11	4.16965e-10	clusterPOMC+ neurons_vs_others	POMC+ neurons
NOVA22	NOVA2	1.09178	5.57537	85.1897	1.62201e-11	4.57894e-10	clusterPOMC+ neurons_vs_others	POMC+ neurons
KLHDC8A	KLHDC8A	2.57673	3.55329	111.003	1.62369e-11	4.57894e-10	clusterPOMC+ neurons_vs_others	POMC+ neurons
GNG32	GNG3	2.07532	6.30965	179.9	1.70008e-11	4.78465e-10	clusterPOMC+ neurons_vs_others	POMC+ neurons
SYBU2	SYBU	1.12203	5.93369	84.8614	1.71132e-11	4.80655e-10	clusterPOMC+ neurons_vs_others	POMC+ neurons
NCOA7	NCOA7	1.39589	5.03851	84.2127	1.90326e-11	5.2922e-10	clusterPOMC+ neurons_vs_others	POMC+ neurons
RIMS22	RIMS2	1.54206	8.61602	211.353	1.99014e-11	5.49093e-10	clusterPOMC+ neurons_vs_others	POMC+ neurons
CCDC39	CCDC39	1.75637	4.17633	83.9402	1.99053e-11	5.49093e-10	clusterPOMC+ neurons_vs_others	POMC+ neurons
HMGCLL1	HMGCLL1	1.5809	5.03196	95.2995	2.2612e-11	6.15215e-10	clusterPOMC+ neurons_vs_others	POMC+ neurons
LRRC55	LRRC55	4.17194	1.6149	85.8923	2.35396e-11	6.35479e-10	clusterPOMC+ neurons_vs_others	POMC+ neurons
FGF13	FGF13	1.5099	7.49265	175.999	2.55972e-11	6.857e-10	clusterPOMC+ neurons_vs_others	POMC+ neurons
PTPRN3	PTPRN	3.52508	3.30259	85.1763	2.63407e-11	7.02909e-10	clusterPOMC+ neurons_vs_others	POMC+ neurons
YWHAH2	YWHAH	1.07543	8.07262	126.394	2.9691e-11	7.8478e-10	clusterPOMC+ neurons_vs_others	POMC+ neurons
KLHL11	KLHL1	3.11309	2.43175	82.8517	3.08601e-11	8.14133e-10	clusterPOMC+ neurons_vs_others	POMC+ neurons
AMOT	AMOT	1.56954	4.40279	80.9712	3.26534e-11	8.56567e-10	clusterPOMC+ neurons_vs_others	POMC+ neurons
CA10	CA10	4.36992	1.85206	108.012	3.33679e-11	8.7202e-10	clusterPOMC+ neurons_vs_others	POMC+ neurons
LANCL3	LANCL3	4.45702	1.66368	83.8659	3.71899e-11	9.66451e-10	clusterPOMC+ neurons_vs_others	POMC+ neurons
SLAIN1	SLAIN1	1.21462	5.48069	80.1914	3.72623e-11	9.66526e-10	clusterPOMC+ neurons_vs_others	POMC+ neurons
PPP1R17	PPP1R17	3.3157	1.55546	80.0534	3.81466e-11	9.87622e-10	clusterPOMC+ neurons_vs_others	POMC+ neurons
REEP12	REEP1	2.15373	4.68256	107.751	4.20544e-11	1.08074e-09	clusterPOMC+ neurons_vs_others	POMC+ neurons
ATP6V1G2	ATP6V1G2	1.71594	3.80408	79.1457	4.45417e-11	1.14255e-09	clusterPOMC+ neurons_vs_others	POMC+ neurons
SNCAIP1	SNCAIP	1.4974	6.5964	115.911	4.48899e-11	1.14725e-09	clusterPOMC+ neurons_vs_others	POMC+ neurons
AL589765.12	AL589765.1	3.31537	2.74667	81.5876	4.67505e-11	1.19261e-09	clusterPOMC+ neurons_vs_others	POMC+ neurons
ADGRG11	ADGRG1	1.09668	5.59199	77.2117	6.22174e-11	1.55577e-09	clusterPOMC+ neurons_vs_others	POMC+ neurons
LZTS1	LZTS1	2.16621	2.75588	77.0636	6.38456e-11	1.59362e-09	clusterPOMC+ neurons_vs_others	POMC+ neurons
NPTX2	NPTX2	3.82316	2.11343	79.4871	6.59404e-11	1.64296e-09	clusterPOMC+ neurons_vs_others	POMC+ neurons
C4orf45	C4orf45	1.58667	3.945	76.5659	6.96508e-11	1.72612e-09	clusterPOMC+ neurons_vs_others	POMC+ neurons
CTIF2	CTIF	1.1774	5.14225	75.8259	7.93274e-11	1.94857e-09	clusterPOMC+ neurons_vs_others	POMC+ neurons
TMOD11	TMOD1	2.2783	3.11872	75.3487	8.63078e-11	2.10885e-09	clusterPOMC+ neurons_vs_others	POMC+ neurons
AC011900.11	AC011900.1	3.23489	2.68957	77.7685	8.77783e-11	2.14102e-09	clusterPOMC+ neurons_vs_others	POMC+ neurons
SPATS2L	SPATS2L	1.90646	7.38502	212.72	9.49796e-11	2.30454e-09	clusterPOMC+ neurons_vs_others	POMC+ neurons
NAV12	NAV1	1.72993	6.36068	131.026	1.01578e-10	2.44754e-09	clusterPOMC+ neurons_vs_others	POMC+ neurons
KIF21A1	KIF21A	1.02739	7.597	104.925	1.14131e-10	2.73109e-09	clusterPOMC+ neurons_vs_others	POMC+ neurons
STAMBPL1	STAMBPL1	2.29408	2.93723	73.5344	1.19323e-10	2.84554e-09	clusterPOMC+ neurons_vs_others	POMC+ neurons
MIEN1	MIEN1	1.05024	5.88464	73.2234	1.26203e-10	2.98909e-09	clusterPOMC+ neurons_vs_others	POMC+ neurons
LINC016301	LINC01630	4.60054	2.10612	78.1981	1.30426e-10	3.07863e-09	clusterPOMC+ neurons_vs_others	POMC+ neurons
MVD	MVD	1.32805	5.19117	75.4009	1.31571e-10	3.09514e-09	clusterPOMC+ neurons_vs_others	POMC+ neurons
RUNDC3A2	RUNDC3A	3.56534	2.93145	75.9869	1.41026e-10	3.29527e-09	clusterPOMC+ neurons_vs_others	POMC+ neurons
NSG22	NSG2	2.67346	3.70332	72.1732	1.52677e-10	3.54368e-09	clusterPOMC+ neurons_vs_others	POMC+ neurons
SNCG	SNCG	4.04791	5.91433	249.775	1.55108e-10	3.5941e-09	clusterPOMC+ neurons_vs_others	POMC+ neurons
RNF165	RNF165	1.21526	5.7384	73.2583	2.04571e-10	4.6473e-09	clusterPOMC+ neurons_vs_others	POMC+ neurons
AC015878.11	AC015878.1	1.544	4.47289	70.1789	2.20299e-10	4.99645e-09	clusterPOMC+ neurons_vs_others	POMC+ neurons
MTURN	MTURN	1.5213	4.58463	71.5084	2.2872e-10	5.16216e-09	clusterPOMC+ neurons_vs_others	POMC+ neurons
DUSP18	DUSP18	1.55721	4.33039	69.715	2.40143e-10	5.40244e-09	clusterPOMC+ neurons_vs_others	POMC+ neurons
GDAP12	GDAP1	1.05539	7.98085	107.519	2.43881e-10	5.46884e-09	clusterPOMC+ neurons_vs_others	POMC+ neurons
DUSP81	DUSP8	2.16421	3.19494	69.4263	2.53436e-10	5.65573e-09	clusterPOMC+ neurons_vs_others	POMC+ neurons
CNRIP1	CNRIP1	1.07409	5.3368	68.9692	2.7608e-10	6.13153e-09	clusterPOMC+ neurons_vs_others	POMC+ neurons
JAKMIP2-AS12	JAKMIP2-AS1	1.30028	4.66584	68.6978	2.90521e-10	6.43172e-09	clusterPOMC+ neurons_vs_others	POMC+ neurons
PCSK1N1	PCSK1N	2.00304	8.67964	219.967	3.0237e-10	6.67278e-09	clusterPOMC+ neurons_vs_others	POMC+ neurons
GFOD21	GFOD2	1.13108	5.33937	68.3877	3.08e-10	6.77194e-09	clusterPOMC+ neurons_vs_others	POMC+ neurons
NAV2	NAV2	2.25603	7.22341	214.265	3.08325e-10	6.77194e-09	clusterPOMC+ neurons_vs_others	POMC+ neurons
AC012459.1	AC012459.1	2.15581	4.09236	87.3155	3.10202e-10	6.79273e-09	clusterPOMC+ neurons_vs_others	POMC+ neurons
SCRT11	SCRT1	4.40597	1.53356	72.9471	3.10248e-10	6.79273e-09	clusterPOMC+ neurons_vs_others	POMC+ neurons
TAC1	TAC1	4.0387	1.13738	70.2205	3.25167e-10	7.06374e-09	clusterPOMC+ neurons_vs_others	POMC+ neurons
DIRAS21	DIRAS2	2.67996	2.44822	68.0343	3.29268e-10	7.14166e-09	clusterPOMC+ neurons_vs_others	POMC+ neurons
JPH42	JPH4	1.74687	4.35664	68.8319	3.4584e-10	7.45459e-09	clusterPOMC+ neurons_vs_others	POMC+ neurons
REEP2	REEP2	1.19293	5.0101	67.419	3.70061e-10	7.88103e-09	clusterPOMC+ neurons_vs_others	POMC+ neurons
GPR1491	GPR149	5.00663	1.7237	74.7161	3.70158e-10	7.88103e-09	clusterPOMC+ neurons_vs_others	POMC+ neurons
HECW12	HECW1	3.01906	4.37744	114.032	3.73151e-10	7.93259e-09	clusterPOMC+ neurons_vs_others	POMC+ neurons
HSPA12A	HSPA12A	1.41627	4.42975	67.285	3.7963e-10	8.05801e-09	clusterPOMC+ neurons_vs_others	POMC+ neurons
HES6	HES6	3.19597	6.64988	1928.08	8.14683e-36	1.13265e-31	clusterPosterior tuberal precursors_vs_others	Posterior tuberal precursors
DLL1	DLL1	4.11555	5.4442	1592.33	3.61821e-34	2.5152e-30	clusterPosterior tuberal precursors_vs_others	Posterior tuberal precursors
DLL33	DLL3	3.02285	6.58155	1378.39	6.25118e-33	2.89701e-29	clusterPosterior tuberal precursors_vs_others	Posterior tuberal precursors
CLCN5	CLCN5	2.41477	6.98324	1265.45	3.36355e-32	1.16908e-28	clusterPosterior tuberal precursors_vs_others	Posterior tuberal precursors
MIAT3	MIAT	2.15447	7.62928	923.787	4.94317e-28	1.3745e-24	clusterPosterior tuberal precursors_vs_others	Posterior tuberal precursors
SOX41	SOX4	1.37702	10.0771	671.791	7.41659e-27	1.71855e-23	clusterPosterior tuberal precursors_vs_others	Posterior tuberal precursors
ZSWIM6	ZSWIM6	1.44202	8.75483	568.355	1.79433e-25	3.5638e-22	clusterPosterior tuberal precursors_vs_others	Posterior tuberal precursors
ZBTB18	ZBTB18	2.06916	5.5262	558.273	2.51869e-25	4.37717e-22	clusterPosterior tuberal precursors_vs_others	Posterior tuberal precursors
SLCO5A13	SLCO5A1	2.41262	5.95557	541.693	7.08664e-24	1.09473e-20	clusterPosterior tuberal precursors_vs_others	Posterior tuberal precursors
TAGLN33	TAGLN3	2.19811	7.33179	634.812	1.02805e-23	1.4293e-20	clusterPosterior tuberal precursors_vs_others	Posterior tuberal precursors
KCNH83	KCNH8	1.41656	7.57301	417.478	5.83574e-23	7.33001e-20	clusterPosterior tuberal precursors_vs_others	Posterior tuberal precursors
TMEM178B3	TMEM178B	1.14816	8.2974	415.661	6.3267e-23	7.33001e-20	clusterPosterior tuberal precursors_vs_others	Posterior tuberal precursors
NEUROG3	NEUROG3	6.16628	2.3983	446.267	8.4818e-23	9.07096e-20	clusterPosterior tuberal precursors_vs_others	Posterior tuberal precursors
RGS16	RGS16	3.35123	4.33405	498.616	1.04423e-22	1.03699e-19	clusterPosterior tuberal precursors_vs_others	Posterior tuberal precursors
INSM13	INSM1	3.16907	4.16952	376.135	3.99116e-22	3.69928e-19	clusterPosterior tuberal precursors_vs_others	Posterior tuberal precursors
CDKN1C1	CDKN1C	2.09393	7.62003	718.691	1.09239e-21	9.49221e-19	clusterPosterior tuberal precursors_vs_others	Posterior tuberal precursors
CRYBG3	CRYBG3	2.40819	6.31991	646.612	1.48948e-21	1.21813e-18	clusterPosterior tuberal precursors_vs_others	Posterior tuberal precursors
GLCCI1	GLCCI1	1.37868	7.68766	389.102	1.84807e-21	1.42743e-18	clusterPosterior tuberal precursors_vs_others	Posterior tuberal precursors
FGD3	FGD3	1.86079	5.47207	342.892	2.16352e-21	1.58313e-18	clusterPosterior tuberal precursors_vs_others	Posterior tuberal precursors
AC112487.1	AC112487.1	2.6992	4.07545	323.427	6.2408e-21	4.33829e-18	clusterPosterior tuberal precursors_vs_others	Posterior tuberal precursors
SOX1-OT1	SOX1-OT	2.52932	4.66799	313.526	1.09351e-20	7.23957e-18	clusterPosterior tuberal precursors_vs_others	Posterior tuberal precursors
PTPRN23	PTPRN2	1.06571	8.36606	307.757	1.52722e-20	9.65133e-18	clusterPosterior tuberal precursors_vs_others	Posterior tuberal precursors
TCF4	TCF4	1.08082	8.6716	306.547	1.63932e-20	9.90933e-18	clusterPosterior tuberal precursors_vs_others	Posterior tuberal precursors
Z99774.11	Z99774.1	2.34502	4.7951	304.151	1.8873e-20	1.05486e-17	clusterPosterior tuberal precursors_vs_others	Posterior tuberal precursors
SRRM43	SRRM4	2.24902	6.93249	479.372	1.89683e-20	1.05486e-17	clusterPosterior tuberal precursors_vs_others	Posterior tuberal precursors
TMEM38B	TMEM38B	1.26699	6.47615	299.103	2.54769e-20	1.36233e-17	clusterPosterior tuberal precursors_vs_others	Posterior tuberal precursors
PRMT81	PRMT8	2.90632	3.81412	296.669	2.94914e-20	1.51859e-17	clusterPosterior tuberal precursors_vs_others	Posterior tuberal precursors
NIN	NIN	1.27437	6.9073	292.027	3.90953e-20	1.94122e-17	clusterPosterior tuberal precursors_vs_others	Posterior tuberal precursors
ZC3H12C	ZC3H12C	2.19176	7.14251	649.741	1.48914e-19	7.13912e-17	clusterPosterior tuberal precursors_vs_others	Posterior tuberal precursors
PROX1	PROX1	2.72188	5.37092	470.072	1.65181e-19	7.65504e-17	clusterPosterior tuberal precursors_vs_others	Posterior tuberal precursors
SCG33	SCG3	1.55088	6.92703	267.876	1.81233e-19	8.128e-17	clusterPosterior tuberal precursors_vs_others	Posterior tuberal precursors
JAM3	JAM3	1.12155	7.13414	265.525	2.11765e-19	9.20052e-17	clusterPosterior tuberal precursors_vs_others	Posterior tuberal precursors
PAH	PAH	3.85811	2.46168	257.103	3.73626e-19	1.5741e-16	clusterPosterior tuberal precursors_vs_others	Posterior tuberal precursors
MOB3B1	MOB3B	1.91035	5.09556	254.112	4.58905e-19	1.87652e-16	clusterPosterior tuberal precursors_vs_others	Posterior tuberal precursors
KALRN3	KALRN	1.0557	8.37497	252.662	6.98386e-19	2.77419e-16	clusterPosterior tuberal precursors_vs_others	Posterior tuberal precursors
MIB1	MIB1	1.41621	8.05023	372.49	1.0183e-18	3.72563e-16	clusterPosterior tuberal precursors_vs_others	Posterior tuberal precursors
SALL3	SALL3	2.43032	4.50897	233.292	2.03937e-18	7.27008e-16	clusterPosterior tuberal precursors_vs_others	Posterior tuberal precursors
SNCAIP2	SNCAIP	2.20044	6.5964	483.011	2.59745e-18	9.0281e-16	clusterPosterior tuberal precursors_vs_others	Posterior tuberal precursors
EPHB12	EPHB1	1.17522	6.27187	223.903	4.14914e-18	1.40696e-15	clusterPosterior tuberal precursors_vs_others	Posterior tuberal precursors
PEX5L	PEX5L	2.92791	5.88561	578.16	5.19146e-18	1.68119e-15	clusterPosterior tuberal precursors_vs_others	Posterior tuberal precursors
ELAVL33	ELAVL3	1.19279	7.46599	220.988	5.19968e-18	1.68119e-15	clusterPosterior tuberal precursors_vs_others	Posterior tuberal precursors
TFDP2	TFDP2	1.21374	7.87897	276.794	1.46521e-17	4.52686e-15	clusterPosterior tuberal precursors_vs_others	Posterior tuberal precursors
IGFBP3	IGFBP3	2.91306	4.00691	210.368	1.60401e-17	4.84795e-15	clusterPosterior tuberal precursors_vs_others	Posterior tuberal precursors
ACVR2A2	ACVR2A	1.27405	7.07264	248.204	2.9313e-17	8.67103e-15	clusterPosterior tuberal precursors_vs_others	Posterior tuberal precursors
AC002069.2	AC002069.2	2.7294	3.75345	199.197	3.0585e-17	8.85883e-15	clusterPosterior tuberal precursors_vs_others	Posterior tuberal precursors
PVALB	PVALB	5.78529	1.85099	225.651	3.2284e-17	9.1601e-15	clusterPosterior tuberal precursors_vs_others	Posterior tuberal precursors
AASS1	AASS	1.18524	6.32832	196.57	3.82797e-17	1.0324e-14	clusterPosterior tuberal precursors_vs_others	Posterior tuberal precursors
ANGPTL1	ANGPTL1	1.67355	5.46278	215.74	3.86138e-17	1.0324e-14	clusterPosterior tuberal precursors_vs_others	Posterior tuberal precursors
CYYR1	CYYR1	1.36723	6.06922	196.625	1.43304e-16	3.75917e-14	clusterPosterior tuberal precursors_vs_others	Posterior tuberal precursors
LINC01896	LINC01896	1.99927	4.73228	180.336	1.62413e-16	4.18154e-14	clusterPosterior tuberal precursors_vs_others	Posterior tuberal precursors
ST183	ST18	3.14724	7.12103	610.612	1.91609e-16	4.84354e-14	clusterPosterior tuberal precursors_vs_others	Posterior tuberal precursors
LRRN11	LRRN1	1.12126	5.99982	177.075	2.19931e-16	5.31382e-14	clusterPosterior tuberal precursors_vs_others	Posterior tuberal precursors
LIX11	LIX1	1.91149	6.83735	213.351	2.20132e-16	5.31382e-14	clusterPosterior tuberal precursors_vs_others	Posterior tuberal precursors
GRM82	GRM8	2.14488	5.88774	284.823	2.53303e-16	5.96893e-14	clusterPosterior tuberal precursors_vs_others	Posterior tuberal precursors
ASCL1	ASCL1	3.651	6.96892	940.255	2.67107e-16	6.18932e-14	clusterPosterior tuberal precursors_vs_others	Posterior tuberal precursors
AC002460.2	AC002460.2	2.51841	5.83382	225.044	3.29294e-16	7.5052e-14	clusterPosterior tuberal precursors_vs_others	Posterior tuberal precursors
MYCL	MYCL	2.58717	2.85705	160.44	1.1128e-15	2.24221e-13	clusterPosterior tuberal precursors_vs_others	Posterior tuberal precursors
ANK22	ANK2	1.47943	9.08623	351.471	1.27264e-15	2.49205e-13	clusterPosterior tuberal precursors_vs_others	Posterior tuberal precursors
DLX21	DLX2	2.81705	3.35762	153.295	2.32831e-15	4.3744e-13	clusterPosterior tuberal precursors_vs_others	Posterior tuberal precursors
FGD4	FGD4	1.05827	7.30943	185.857	2.48272e-15	4.6023e-13	clusterPosterior tuberal precursors_vs_others	Posterior tuberal precursors
CFAP2991	CFAP299	1.96829	4.65635	151.753	2.74036e-15	5.01305e-13	clusterPosterior tuberal precursors_vs_others	Posterior tuberal precursors
C12orf49	C12orf49	1.16074	5.78548	150.051	3.2854e-15	5.93206e-13	clusterPosterior tuberal precursors_vs_others	Posterior tuberal precursors
TOX	TOX	1.27097	9.06979	280.082	3.48642e-15	6.21433e-13	clusterPosterior tuberal precursors_vs_others	Posterior tuberal precursors
RNF1651	RNF165	1.31642	5.7384	158.215	3.70991e-15	6.44736e-13	clusterPosterior tuberal precursors_vs_others	Posterior tuberal precursors
NRCAM	NRCAM	1.4042	8.15776	287.807	4.55507e-15	7.72307e-13	clusterPosterior tuberal precursors_vs_others	Posterior tuberal precursors
FREM2	FREM2	1.82222	4.47432	149.898	4.74278e-15	7.94444e-13	clusterPosterior tuberal precursors_vs_others	Posterior tuberal precursors
NBAT1	NBAT1	1.0654	5.89788	144.788	5.81735e-15	9.51513e-13	clusterPosterior tuberal precursors_vs_others	Posterior tuberal precursors
ELAVL43	ELAVL4	1.86019	6.97395	200.321	9.66508e-15	1.56248e-12	clusterPosterior tuberal precursors_vs_others	Posterior tuberal precursors
KC877982.11	KC877982.1	2.03181	6.15223	162.48	1.72072e-14	2.64442e-12	clusterPosterior tuberal precursors_vs_others	Posterior tuberal precursors
GSX11	GSX1	4.43506	2.574	149.684	1.73087e-14	2.64442e-12	clusterPosterior tuberal precursors_vs_others	Posterior tuberal precursors
XYLT1	XYLT1	1.00191	6.62246	140.294	1.76451e-14	2.66652e-12	clusterPosterior tuberal precursors_vs_others	Posterior tuberal precursors
SPX	SPX	3.92829	3.77975	269.006	1.93484e-14	2.89248e-12	clusterPosterior tuberal precursors_vs_others	Posterior tuberal precursors
AL161910.1	AL161910.1	4.16129	1.64346	138.474	2.48843e-14	3.6805e-12	clusterPosterior tuberal precursors_vs_others	Posterior tuberal precursors
MFNG	MFNG	2.36894	2.79235	131.749	2.57907e-14	3.7744e-12	clusterPosterior tuberal precursors_vs_others	Posterior tuberal precursors
SMOC1	SMOC1	2.62074	4.17965	207.434	7.62381e-14	1.07064e-11	clusterPosterior tuberal precursors_vs_others	Posterior tuberal precursors
ISL13	ISL1	1.69388	7.84961	262.351	8.44653e-14	1.17432e-11	clusterPosterior tuberal precursors_vs_others	Posterior tuberal precursors
AC022101.1	AC022101.1	2.23646	3.34663	118.422	1.33573e-13	1.80297e-11	clusterPosterior tuberal precursors_vs_others	Posterior tuberal precursors
OTP2	OTP	1.80501	5.50358	118.306	1.35569e-13	1.81232e-11	clusterPosterior tuberal precursors_vs_others	Posterior tuberal precursors
CCDC88C	CCDC88C	1.16828	5.29596	117.437	1.51663e-13	2.00816e-11	clusterPosterior tuberal precursors_vs_others	Posterior tuberal precursors
SLC6A8	SLC6A8	1.50904	5.00381	139.353	1.83097e-13	2.37906e-11	clusterPosterior tuberal precursors_vs_others	Posterior tuberal precursors
PHLDA1	PHLDA1	1.17533	5.14146	115.42	1.97203e-13	2.51533e-11	clusterPosterior tuberal precursors_vs_others	Posterior tuberal precursors
SVIL	SVIL	1.27037	7.87898	217.537	2.47743e-13	3.07533e-11	clusterPosterior tuberal precursors_vs_others	Posterior tuberal precursors
GUCY1A2	GUCY1A2	1.75984	6.00881	223.372	2.75583e-13	3.39064e-11	clusterPosterior tuberal precursors_vs_others	Posterior tuberal precursors
YAP11	YAP1	1.17291	6.7598	112.091	3.06516e-13	3.67788e-11	clusterPosterior tuberal precursors_vs_others	Posterior tuberal precursors
BMP2	BMP2	2.08878	3.23225	112.083	3.06865e-13	3.67788e-11	clusterPosterior tuberal precursors_vs_others	Posterior tuberal precursors
COL5A21	COL5A2	1.22407	6.70483	107.633	5.6196e-13	6.67771e-11	clusterPosterior tuberal precursors_vs_others	Posterior tuberal precursors
NNAT1	NNAT	1.29546	11.2803	264.642	6.03071e-13	7.0458e-11	clusterPosterior tuberal precursors_vs_others	Posterior tuberal precursors
NELL2	NELL2	2.18987	8.73451	435.696	6.57851e-13	7.62175e-11	clusterPosterior tuberal precursors_vs_others	Posterior tuberal precursors
PSD3	PSD3	1.40332	8.40401	250.811	8.56953e-13	9.84646e-11	clusterPosterior tuberal precursors_vs_others	Posterior tuberal precursors
DACH2	DACH2	1.60025	8.05264	280.147	1.01649e-12	1.15838e-10	clusterPosterior tuberal precursors_vs_others	Posterior tuberal precursors
PTPRB	PTPRB	1.74546	4.43242	104.524	1.11325e-12	1.2382e-10	clusterPosterior tuberal precursors_vs_others	Posterior tuberal precursors
DLGAP22	DLGAP2	1.69741	6.97338	159.903	1.13829e-12	1.25601e-10	clusterPosterior tuberal precursors_vs_others	Posterior tuberal precursors
NYAP23	NYAP2	2.18606	4.33713	101.89	1.46425e-12	1.59043e-10	clusterPosterior tuberal precursors_vs_others	Posterior tuberal precursors
RFTN2	RFTN2	1.54457	5.4356	142.155	1.91078e-12	2.04351e-10	clusterPosterior tuberal precursors_vs_others	Posterior tuberal precursors
EYS2	EYS	1.07656	6.63794	120.669	3.34234e-12	3.40322e-10	clusterPosterior tuberal precursors_vs_others	Posterior tuberal precursors
IGFBPL13	IGFBPL1	1.77002	3.7507	94.0988	3.98992e-12	3.96227e-10	clusterPosterior tuberal precursors_vs_others	Posterior tuberal precursors
TGIF21	TGIF2	1.25615	5.28675	93.1885	4.58448e-12	4.48859e-10	clusterPosterior tuberal precursors_vs_others	Posterior tuberal precursors
SOX3	SOX3	2.29561	7.37526	344.179	4.77869e-12	4.64602e-10	clusterPosterior tuberal precursors_vs_others	Posterior tuberal precursors
BTBD11	BTBD11	1.22099	4.77111	91.924	5.56917e-12	5.26946e-10	clusterPosterior tuberal precursors_vs_others	Posterior tuberal precursors
CCDC178	CCDC178	2.93353	3.05933	91.9212	5.57153e-12	5.26946e-10	clusterPosterior tuberal precursors_vs_others	Posterior tuberal precursors
AC092939.1	AC092939.1	4.82066	1.58023	103.366	6.35062e-12	5.90805e-10	clusterPosterior tuberal precursors_vs_others	Posterior tuberal precursors
CAMK1D	CAMK1D	1.26014	7.24455	171.379	6.37422e-12	5.90805e-10	clusterPosterior tuberal precursors_vs_others	Posterior tuberal precursors
PCSK22	PCSK2	2.20031	6.26399	197.605	7.45191e-12	6.86118e-10	clusterPosterior tuberal precursors_vs_others	Posterior tuberal precursors
DLX11	DLX1	3.52846	3.86599	126.285	8.21e-12	7.46037e-10	clusterPosterior tuberal precursors_vs_others	Posterior tuberal precursors
PHLDB2	PHLDB2	2.48279	5.10036	215.707	8.58759e-12	7.70279e-10	clusterPosterior tuberal precursors_vs_others	Posterior tuberal precursors
SERPINH11	SERPINH1	1.47473	6.47002	89.0112	8.78188e-12	7.82657e-10	clusterPosterior tuberal precursors_vs_others	Posterior tuberal precursors
TGIF1	TGIF1	1.48765	5.23137	90.4986	9.32284e-12	8.25576e-10	clusterPosterior tuberal precursors_vs_others	Posterior tuberal precursors
ERO1B1	ERO1B	1.30963	5.44745	111.847	9.77448e-12	8.54683e-10	clusterPosterior tuberal precursors_vs_others	Posterior tuberal precursors
TOX3	TOX3	1.61746	8.00963	252.597	1.07566e-11	9.34684e-10	clusterPosterior tuberal precursors_vs_others	Posterior tuberal precursors
IRF2	IRF2	1.08833	5.21732	86.6872	1.27254e-11	1.0921e-09	clusterPosterior tuberal precursors_vs_others	Posterior tuberal precursors
TMEM47	TMEM47	1.06469	6.31663	107.523	1.34588e-11	1.14096e-09	clusterPosterior tuberal precursors_vs_others	Posterior tuberal precursors
GDAP13	GDAP1	1.03767	7.98085	142.55	1.40774e-11	1.18617e-09	clusterPosterior tuberal precursors_vs_others	Posterior tuberal precursors
TMEM158	TMEM158	2.24306	2.49107	85.5106	1.53946e-11	1.28935e-09	clusterPosterior tuberal precursors_vs_others	Posterior tuberal precursors
DSP	DSP	2.45058	1.84232	85.4676	1.55026e-11	1.29061e-09	clusterPosterior tuberal precursors_vs_others	Posterior tuberal precursors
AL121821.2	AL121821.2	1.63341	3.83532	85.3772	1.57324e-11	1.30195e-09	clusterPosterior tuberal precursors_vs_others	Posterior tuberal precursors
ADAM121	ADAM12	1.27043	5.21125	89.9157	1.88246e-11	1.54863e-09	clusterPosterior tuberal precursors_vs_others	Posterior tuberal precursors
COL2A11	COL2A1	2.05361	6.26972	86.4086	2.17152e-11	1.77592e-09	clusterPosterior tuberal precursors_vs_others	Posterior tuberal precursors
GADD45G	GADD45G	2.97334	6.34882	323.027	2.20674e-11	1.79417e-09	clusterPosterior tuberal precursors_vs_others	Posterior tuberal precursors
L1TD11	L1TD1	2.78492	4.66084	168.917	3.35974e-11	2.58069e-09	clusterPosterior tuberal precursors_vs_others	Posterior tuberal precursors
GPR39	GPR39	2.1904	2.55579	80.5941	3.48024e-11	2.6506e-09	clusterPosterior tuberal precursors_vs_others	Posterior tuberal precursors
AC091078.11	AC091078.1	1.11079	5.93218	80.6727	3.48888e-11	2.6506e-09	clusterPosterior tuberal precursors_vs_others	Posterior tuberal precursors
FGFRL1	FGFRL1	2.34952	3.51123	80.4348	3.57547e-11	2.67256e-09	clusterPosterior tuberal precursors_vs_others	Posterior tuberal precursors
TCF4-AS1	TCF4-AS1	1.37933	4.29114	80.0925	3.7894e-11	2.80234e-09	clusterPosterior tuberal precursors_vs_others	Posterior tuberal precursors
NOTCH1	NOTCH1	1.37269	4.63491	79.6127	4.11221e-11	2.97038e-09	clusterPosterior tuberal precursors_vs_others	Posterior tuberal precursors
MYT13	MYT1	1.83651	3.79936	79.5967	4.12345e-11	2.97038e-09	clusterPosterior tuberal precursors_vs_others	Posterior tuberal precursors
RASD1	RASD1	2.03821	4.8266	149.507	5.01236e-11	3.51954e-09	clusterPosterior tuberal precursors_vs_others	Posterior tuberal precursors
GPX81	GPX8	2.15279	6.01488	80.1687	5.89377e-11	4.09706e-09	clusterPosterior tuberal precursors_vs_others	Posterior tuberal precursors
DNER3	DNER	1.41982	5.30549	81.435	7.30369e-11	4.97761e-09	clusterPosterior tuberal precursors_vs_others	Posterior tuberal precursors
WHRN	WHRN	1.38757	3.95814	75.9475	7.76444e-11	5.24025e-09	clusterPosterior tuberal precursors_vs_others	Posterior tuberal precursors
MYO10	MYO10	1.18013	7.47081	149.047	8.17013e-11	5.4349e-09	clusterPosterior tuberal precursors_vs_others	Posterior tuberal precursors
FNDC5	FNDC5	1.72201	4.87956	118.18	8.28683e-11	5.48628e-09	clusterPosterior tuberal precursors_vs_others	Posterior tuberal precursors
LINC00472	LINC00472	1.73882	4.58692	96.5795	9.42899e-11	6.18355e-09	clusterPosterior tuberal precursors_vs_others	Posterior tuberal precursors
NKX2-1	NKX2-1	1.17602	7.55032	147.084	9.55052e-11	6.20472e-09	clusterPosterior tuberal precursors_vs_others	Posterior tuberal precursors
FEZF2	FEZF2	3.08307	6.02559	240.983	1.22052e-10	7.81975e-09	clusterPosterior tuberal precursors_vs_others	Posterior tuberal precursors
CASC15	CASC15	1.17363	9.66472	169.282	1.23872e-10	7.89997e-09	clusterPosterior tuberal precursors_vs_others	Posterior tuberal precursors
NOL41	NOL4	1.09341	7.29549	123.911	1.28001e-10	8.12602e-09	clusterPosterior tuberal precursors_vs_others	Posterior tuberal precursors
RHBDL3	RHBDL3	2.3585	2.21042	71.6855	1.66897e-10	1.02671e-08	clusterPosterior tuberal precursors_vs_others	Posterior tuberal precursors
AC023480.1	AC023480.1	1.13711	4.80909	73.6528	1.98251e-10	1.18805e-08	clusterPosterior tuberal precursors_vs_others	Posterior tuberal precursors
BCL11A	BCL11A	1.49565	7.21141	174.934	2.24337e-10	1.31911e-08	clusterPosterior tuberal precursors_vs_others	Posterior tuberal precursors
NPAS2	NPAS2	1.57209	3.69369	70.0684	2.24865e-10	1.31911e-08	clusterPosterior tuberal precursors_vs_others	Posterior tuberal precursors
MIR2052HG	MIR2052HG	1.19302	5.25033	85.922	2.34476e-10	1.36195e-08	clusterPosterior tuberal precursors_vs_others	Posterior tuberal precursors
RBM24	RBM24	1.31047	3.70102	69.4206	2.53707e-10	1.45156e-08	clusterPosterior tuberal precursors_vs_others	Posterior tuberal precursors
AC100800.1	AC100800.1	1.4991	3.45905	68.4818	3.02578e-10	1.71006e-08	clusterPosterior tuberal precursors_vs_others	Posterior tuberal precursors
AL590550.1	AL590550.1	1.92925	2.54823	66.6976	4.24739e-10	2.33881e-08	clusterPosterior tuberal precursors_vs_others	Posterior tuberal precursors
LRP4	LRP4	1.49599	4.38693	66.687	4.25605e-10	2.33881e-08	clusterPosterior tuberal precursors_vs_others	Posterior tuberal precursors
AC061958.13	AC061958.1	1.27949	4.93675	70.1486	4.94616e-10	2.67574e-08	clusterPosterior tuberal precursors_vs_others	Posterior tuberal precursors
AP003049.2	AP003049.2	2.7311	2.38128	75.9259	5.56918e-10	2.98951e-08	clusterPosterior tuberal precursors_vs_others	Posterior tuberal precursors
ARHGAP27	ARHGAP27	1.67867	2.67672	65.1417	5.7362e-10	3.05557e-08	clusterPosterior tuberal precursors_vs_others	Posterior tuberal precursors
SALL4	SALL4	1.18802	4.43537	62.4142	9.82196e-10	5.002e-08	clusterPosterior tuberal precursors_vs_others	Posterior tuberal precursors
TRIM363	TRIM36	1.00998	5.10366	61.0455	1.29361e-09	6.46943e-08	clusterPosterior tuberal precursors_vs_others	Posterior tuberal precursors
KANK4	KANK4	2.14631	2.23989	60.5625	1.42694e-09	7.08526e-08	clusterPosterior tuberal precursors_vs_others	Posterior tuberal precursors
STK32A	STK32A	1.06252	3.89259	58.4551	2.20172e-09	1.06657e-07	clusterPosterior tuberal precursors_vs_others	Posterior tuberal precursors
SVOP3	SVOP	2.89031	3.95771	61.8233	2.25792e-09	1.08999e-07	clusterPosterior tuberal precursors_vs_others	Posterior tuberal precursors
AC110023.11	AC110023.1	1.33008	6.54166	99.0937	2.31496e-09	1.10982e-07	clusterPosterior tuberal precursors_vs_others	Posterior tuberal precursors
AC010478.12	AC010478.1	1.70833	2.97344	57.9156	2.46403e-09	1.1732e-07	clusterPosterior tuberal precursors_vs_others	Posterior tuberal precursors
NKAIN2	NKAIN2	2.0931	7.81067	166.587	2.74919e-09	1.28262e-07	clusterPosterior tuberal precursors_vs_others	Posterior tuberal precursors
APOLD11	APOLD1	1.47551	5.95599	70.8112	2.78891e-09	1.29448e-07	clusterPosterior tuberal precursors_vs_others	Posterior tuberal precursors
DIPK2A	DIPK2A	1.54373	6.70658	136.46	3.0305e-09	1.36795e-07	clusterPosterior tuberal precursors_vs_others	Posterior tuberal precursors
ARHGAP6	ARHGAP6	1.41459	4.54882	70.5336	3.22508e-09	1.45108e-07	clusterPosterior tuberal precursors_vs_others	Posterior tuberal precursors
TAL2	TAL2	1.44414	3.71518	56.5999	3.25097e-09	1.45801e-07	clusterPosterior tuberal precursors_vs_others	Posterior tuberal precursors
CELF33	CELF3	1.06626	4.63463	55.5579	4.06011e-09	1.7977e-07	clusterPosterior tuberal precursors_vs_others	Posterior tuberal precursors
ABCA10	ABCA10	1.56789	3.13276	54.6772	4.90856e-09	2.15961e-07	clusterPosterior tuberal precursors_vs_others	Posterior tuberal precursors
WNT5A	WNT5A	1.85384	4.31688	54.5458	5.0504e-09	2.20804e-07	clusterPosterior tuberal precursors_vs_others	Posterior tuberal precursors
STMN23	STMN2	1.25153	10.5835	123.819	5.39724e-09	2.33763e-07	clusterPosterior tuberal precursors_vs_others	Posterior tuberal precursors
FST1	FST	1.59042	7.10645	91.0623	5.47011e-09	2.36183e-07	clusterPosterior tuberal precursors_vs_others	Posterior tuberal precursors
LSR1	LSR	2.22867	4.02371	55.1395	6.02763e-09	2.57062e-07	clusterPosterior tuberal precursors_vs_others	Posterior tuberal precursors
AL589935.1	AL589935.1	1.76808	2.86196	53.5499	6.275e-09	2.6598e-07	clusterPosterior tuberal precursors_vs_others	Posterior tuberal precursors
CCN11	CCN1	1.93147	6.50265	60.5219	7.70996e-09	3.22866e-07	clusterPosterior tuberal precursors_vs_others	Posterior tuberal precursors
ITGB5	ITGB5	1.51897	4.78748	52.5072	7.89658e-09	3.28701e-07	clusterPosterior tuberal precursors_vs_others	Posterior tuberal precursors
KCNJ33	KCNJ3	1.05289	6.40775	52.4559	7.98683e-09	3.31465e-07	clusterPosterior tuberal precursors_vs_others	Posterior tuberal precursors
CNKSR3	CNKSR3	1.11646	4.04284	51.9646	8.90929e-09	3.65386e-07	clusterPosterior tuberal precursors_vs_others	Posterior tuberal precursors
BCHE	BCHE	1.13144	4.75642	51.7583	9.32922e-09	3.80364e-07	clusterPosterior tuberal precursors_vs_others	Posterior tuberal precursors
CACNA2D1	CACNA2D1	1.07833	7.86165	104.028	9.87823e-09	4.00399e-07	clusterPosterior tuberal precursors_vs_others	Posterior tuberal precursors
EPHB41	EPHB4	1.80108	4.16607	51.2692	1.04104e-08	4.1858e-07	clusterPosterior tuberal precursors_vs_others	Posterior tuberal precursors
CASZ1	CASZ1	1.38121	3.62052	51.2663	1.04171e-08	4.1858e-07	clusterPosterior tuberal precursors_vs_others	Posterior tuberal precursors
RIOX2	RIOX2	1.11604	3.93176	51.0995	1.08156e-08	4.32098e-07	clusterPosterior tuberal precursors_vs_others	Posterior tuberal precursors
CCSER1	CCSER1	1.71247	7.79652	130.167	1.20252e-08	4.73615e-07	clusterPosterior tuberal precursors_vs_others	Posterior tuberal precursors
BTN2A2	BTN2A2	1.42348	3.80273	50.4306	1.25814e-08	4.90275e-07	clusterPosterior tuberal precursors_vs_others	Posterior tuberal precursors
PKD1L3	PKD1L3	1.47162	3.09911	50.0477	1.3726e-08	5.27379e-07	clusterPosterior tuberal precursors_vs_others	Posterior tuberal precursors
NKX2-4	NKX2-4	1.62176	3.41105	50.0265	1.37924e-08	5.28253e-07	clusterPosterior tuberal precursors_vs_others	Posterior tuberal precursors
SFTA3	SFTA3	1.08994	7.4357	95.3267	1.43767e-08	5.47613e-07	clusterPosterior tuberal precursors_vs_others	Posterior tuberal precursors
CHST7	CHST7	1.32334	4.48847	49.5614	1.53395e-08	5.81104e-07	clusterPosterior tuberal precursors_vs_others	Posterior tuberal precursors
MIR193BHG	MIR193BHG	2.01547	2.58407	49.0709	1.71701e-08	6.36576e-07	clusterPosterior tuberal precursors_vs_others	Posterior tuberal precursors
CDK6	CDK6	1.63283	6.79995	104.51	2.10131e-08	7.66784e-07	clusterPosterior tuberal precursors_vs_others	Posterior tuberal precursors
PLCXD2	PLCXD2	1.1201	3.82092	47.7592	2.32849e-08	8.43049e-07	clusterPosterior tuberal precursors_vs_others	Posterior tuberal precursors
AC084361.11	AC084361.1	1.7695	2.86058	47.2392	2.63077e-08	9.40248e-07	clusterPosterior tuberal precursors_vs_others	Posterior tuberal precursors
DMKN1	DMKN	1.91211	4.43736	45.2329	4.24334e-08	1.44596e-06	clusterPosterior tuberal precursors_vs_others	Posterior tuberal precursors
ABCA5	ABCA5	1.1224	6.57192	78.3112	4.59458e-08	1.55045e-06	clusterPosterior tuberal precursors_vs_others	Posterior tuberal precursors
GPC3	GPC3	1.11327	10.4947	99.4993	4.89472e-08	1.63585e-06	clusterPosterior tuberal precursors_vs_others	Posterior tuberal precursors
SPRY1	SPRY1	1.6882	2.65618	46.4088	4.92181e-08	1.64096e-06	clusterPosterior tuberal precursors_vs_others	Posterior tuberal precursors
AC079089.1	AC079089.1	1.17165	3.48219	44.5641	4.98925e-08	1.6555e-06	clusterPosterior tuberal precursors_vs_others	Posterior tuberal precursors
SOX21-AS1	SOX21-AS1	2.07174	3.84625	66.5692	5.05732e-08	1.67409e-06	clusterPosterior tuberal precursors_vs_others	Posterior tuberal precursors
CTNNA3	CTNNA3	1.49792	7.9438	105.256	5.25423e-08	1.73514e-06	clusterPosterior tuberal precursors_vs_others	Posterior tuberal precursors
FOXP2	FOXP2	1.38126	8.03581	98.2493	5.2745e-08	1.73771e-06	clusterPosterior tuberal precursors_vs_others	Posterior tuberal precursors
NFIB	NFIB	1.58044	6.35939	89.2036	5.30558e-08	1.74382e-06	clusterPosterior tuberal precursors_vs_others	Posterior tuberal precursors
SOX212	SOX21	1.62645	2.49106	44.1944	5.45958e-08	1.7818e-06	clusterPosterior tuberal precursors_vs_others	Posterior tuberal precursors
ID31	ID3	1.08286	8.57644	82.528	6.18901e-08	2.00106e-06	clusterPosterior tuberal precursors_vs_others	Posterior tuberal precursors
HRK	HRK	1.49806	2.79983	43.0215	7.28565e-08	2.3179e-06	clusterPosterior tuberal precursors_vs_others	Posterior tuberal precursors
LRP4-AS1	LRP4-AS1	2.32218	3.39177	43.5294	8.0991e-08	2.55333e-06	clusterPosterior tuberal precursors_vs_others	Posterior tuberal precursors
ZMAT4	ZMAT4	2.56514	3.96336	87.254	8.38079e-08	2.63059e-06	clusterPosterior tuberal precursors_vs_others	Posterior tuberal precursors
COL1A2	COL1A2	2.56555	6.76613	97.81	8.92204e-08	2.78748e-06	clusterPosterior tuberal precursors_vs_others	Posterior tuberal precursors
SPON1	SPON1	1.52446	7.3267	90.083	1.36994e-07	4.11796e-06	clusterPosterior tuberal precursors_vs_others	Posterior tuberal precursors
SPARCL1	SPARCL1	1.37697	7.72504	88.6815	1.38494e-07	4.14083e-06	clusterPosterior tuberal precursors_vs_others	Posterior tuberal precursors
FAM189A2	FAM189A2	1.10397	4.7682	42.071	1.39919e-07	4.17444e-06	clusterPosterior tuberal precursors_vs_others	Posterior tuberal precursors
DLX52	DLX5	1.08146	4.83503	40.3138	1.4417e-07	4.29208e-06	clusterPosterior tuberal precursors_vs_others	Posterior tuberal precursors
MORC4	MORC4	1.10005	4.48885	40.2699	1.45803e-07	4.3314e-06	clusterPosterior tuberal precursors_vs_others	Posterior tuberal precursors
NOS2	NOS2	3.64493	1.84915	42.1798	1.58315e-07	4.66326e-06	clusterPosterior tuberal precursors_vs_others	Posterior tuberal precursors
LHCGR	LHCGR	2.78976	1.95421	40.712	1.61132e-07	4.71954e-06	clusterPosterior tuberal precursors_vs_others	Posterior tuberal precursors
MFGE8	MFGE8	2.85891	5.5158	56.0389	1.61244e-07	4.71954e-06	clusterPosterior tuberal precursors_vs_others	Posterior tuberal precursors
UACA1	UACA	1.73908	5.57938	45.4525	1.84756e-07	5.29621e-06	clusterPosterior tuberal precursors_vs_others	Posterior tuberal precursors
FGF10	FGF10	1.78503	5.77152	80.1101	1.91976e-07	5.48057e-06	clusterPosterior tuberal precursors_vs_others	Posterior tuberal precursors
AC078923.1	AC078923.1	1.7843	2.31833	38.4958	2.31074e-07	6.41242e-06	clusterPosterior tuberal precursors_vs_others	Posterior tuberal precursors
AC003991.1	AC003991.1	1.39509	3.22038	37.928	2.68372e-07	7.35933e-06	clusterPosterior tuberal precursors_vs_others	Posterior tuberal precursors
CAPN6	CAPN6	1.77283	8.4285	80.1915	3.06181e-07	8.3304e-06	clusterPosterior tuberal precursors_vs_others	Posterior tuberal precursors
C1orf61	C1orf61	1.226	4.60254	37.2466	3.21656e-07	8.7173e-06	clusterPosterior tuberal precursors_vs_others	Posterior tuberal precursors
FAM124A	FAM124A	1.23364	3.01214	37.185	3.26995e-07	8.79346e-06	clusterPosterior tuberal precursors_vs_others	Posterior tuberal precursors
PKP2	PKP2	1.10416	3.33431	37.1424	3.30745e-07	8.87713e-06	clusterPosterior tuberal precursors_vs_others	Posterior tuberal precursors
NHLH11	NHLH1	1.5938	2.65709	36.8816	3.54676e-07	9.37463e-06	clusterPosterior tuberal precursors_vs_others	Posterior tuberal precursors
WDR49	WDR49	1.22478	5.0457	37.3875	5.0902e-07	1.28905e-05	clusterPosterior tuberal precursors_vs_others	Posterior tuberal precursors
HIST1H2BH1	HIST1H2BH	1.47898	5.61655	41.5073	6.18003e-07	1.5398e-05	clusterPosterior tuberal precursors_vs_others	Posterior tuberal precursors
SERPINI2	SERPINI2	2.06115	3.58801	35.3892	6.35454e-07	1.58045e-05	clusterPosterior tuberal precursors_vs_others	Posterior tuberal precursors
EDNRB	EDNRB	1.29059	6.2925	43.4569	6.6988e-07	1.64838e-05	clusterPosterior tuberal precursors_vs_others	Posterior tuberal precursors
INAVA	INAVA	2.63087	3.04398	35.8987	6.74196e-07	1.65024e-05	clusterPosterior tuberal precursors_vs_others	Posterior tuberal precursors
SIPA1L2	SIPA1L2	1.73991	5.64502	65.6663	8.69277e-07	2.04148e-05	clusterPosterior tuberal precursors_vs_others	Posterior tuberal precursors
ST6GALNAC5	ST6GALNAC5	1.09429	7.56918	63.8109	9.31168e-07	2.16851e-05	clusterPosterior tuberal precursors_vs_others	Posterior tuberal precursors
AC025165.2	AC025165.2	1.13311	3.00572	33.0864	1.00897e-06	2.3302e-05	clusterPosterior tuberal precursors_vs_others	Posterior tuberal precursors
HMGA21	HMGA2	1.12758	7.38051	50.7271	1.06161e-06	2.42755e-05	clusterPosterior tuberal precursors_vs_others	Posterior tuberal precursors
ERBB4	ERBB4	1.18474	8.5528	64.3141	1.08768e-06	2.47496e-05	clusterPosterior tuberal precursors_vs_others	Posterior tuberal precursors
RGS71	RGS7	1.01298	5.98615	45.0254	1.13789e-06	2.57854e-05	clusterPosterior tuberal precursors_vs_others	Posterior tuberal precursors
LINC01579	LINC01579	1.3853	3.45834	32.61	1.15505e-06	2.61117e-05	clusterPosterior tuberal precursors_vs_others	Posterior tuberal precursors
LRP22	LRP2	2.35443	7.10395	951.427	8.92777e-30	1.24123e-25	clusterPosterior tuberal progenitors_vs_others	Posterior tuberal progenitors
BCL21	BCL2	1.89416	7.00779	871.557	4.90558e-29	2.40161e-25	clusterPosterior tuberal progenitors_vs_others	Posterior tuberal progenitors
LINC015152	LINC01515	2.41198	6.85378	895.783	5.18222e-29	2.40161e-25	clusterPosterior tuberal progenitors_vs_others	Posterior tuberal progenitors
KIAA12171	KIAA1217	2.62654	6.9496	809.859	2.03303e-28	7.0663e-25	clusterPosterior tuberal progenitors_vs_others	Posterior tuberal progenitors
YAP12	YAP1	2.38188	6.7598	777.995	4.41406e-28	1.22737e-24	clusterPosterior tuberal progenitors_vs_others	Posterior tuberal progenitors
TCF7L12	TCF7L1	2.09166	6.87532	758.217	7.25249e-28	1.68052e-24	clusterPosterior tuberal progenitors_vs_others	Posterior tuberal progenitors
LIX12	LIX1	3.17425	6.83735	1012.22	2.9718e-27	5.90242e-24	clusterPosterior tuberal progenitors_vs_others	Posterior tuberal progenitors
DDAH1	DDAH1	2.1932	6.49612	687.009	4.82838e-27	8.39112e-24	clusterPosterior tuberal progenitors_vs_others	Posterior tuberal progenitors
SMC21	SMC2	1.96906	6.40745	680.728	5.7578e-27	8.89452e-24	clusterPosterior tuberal progenitors_vs_others	Posterior tuberal progenitors
BRIP11	BRIP1	2.66156	5.97555	726.743	1.86122e-26	2.3855e-23	clusterPosterior tuberal progenitors_vs_others	Posterior tuberal progenitors
KC877982.12	KC877982.1	3.50675	6.15223	957.686	1.8874e-26	2.3855e-23	clusterPosterior tuberal progenitors_vs_others	Posterior tuberal progenitors
ANP32E2	ANP32E	1.52301	7.40011	594.175	7.71978e-26	8.94401e-23	clusterPosterior tuberal progenitors_vs_others	Posterior tuberal progenitors
PARD3B2	PARD3B	1.75655	7.51922	589.157	9.07016e-26	9.70018e-23	clusterPosterior tuberal progenitors_vs_others	Posterior tuberal progenitors
GPX82	GPX8	3.5857	6.01488	624.743	1.9942e-25	1.79797e-22	clusterPosterior tuberal progenitors_vs_others	Posterior tuberal progenitors
ARHGAP11B1	ARHGAP11B	2.92967	5.05364	564.097	2.06916e-25	1.79797e-22	clusterPosterior tuberal progenitors_vs_others	Posterior tuberal progenitors
SPARC2	SPARC	2.14836	8.5734	758.715	2.43927e-25	1.99489e-22	clusterPosterior tuberal progenitors_vs_others	Posterior tuberal progenitors
CENPH1	CENPH	2.63467	5.47633	557.089	2.62196e-25	2.02517e-22	clusterPosterior tuberal progenitors_vs_others	Posterior tuberal progenitors
C1orf611	C1orf61	2.9853	4.60254	532.967	6.05414e-25	4.43004e-22	clusterPosterior tuberal progenitors_vs_others	Posterior tuberal progenitors
NOTCH22	NOTCH2	1.62313	6.36283	515.678	1.12742e-24	6.6241e-22	clusterPosterior tuberal progenitors_vs_others	Posterior tuberal progenitors
STK32	STK3	1.44481	6.86017	515.291	1.14348e-24	6.6241e-22	clusterPosterior tuberal progenitors_vs_others	Posterior tuberal progenitors
SERPINH12	SERPINH1	2.52846	6.47002	509.459	1.4167e-24	7.87854e-22	clusterPosterior tuberal progenitors_vs_others	Posterior tuberal progenitors
COL2A12	COL2A1	3.30054	6.26972	550.644	1.96365e-24	1.05002e-21	clusterPosterior tuberal progenitors_vs_others	Posterior tuberal progenitors
AL078459.1	AL078459.1	1.63366	6.17813	491.22	2.81062e-24	1.44726e-21	clusterPosterior tuberal progenitors_vs_others	Posterior tuberal progenitors
HES11	HES1	3.21546	5.71815	546.409	3.79567e-24	1.88468e-21	clusterPosterior tuberal progenitors_vs_others	Posterior tuberal progenitors
CCN12	CCN1	3.89309	6.50265	809.617	4.11053e-24	1.97064e-21	clusterPosterior tuberal progenitors_vs_others	Posterior tuberal progenitors
CCDC341	CCDC34	1.42355	6.77198	473.285	5.643e-24	2.61516e-21	clusterPosterior tuberal progenitors_vs_others	Posterior tuberal progenitors
ORC61	ORC6	1.67654	5.97294	463.542	8.32564e-24	3.73392e-21	clusterPosterior tuberal progenitors_vs_others	Posterior tuberal progenitors
RAX2	RAX	1.38234	7.00361	453.7	1.24284e-23	5.39976e-21	clusterPosterior tuberal progenitors_vs_others	Posterior tuberal progenitors
AC002460.21	AC002460.2	3.37767	5.83382	697.776	1.28564e-23	5.41644e-21	clusterPosterior tuberal progenitors_vs_others	Posterior tuberal progenitors
C21orf581	C21orf58	2.40162	5.11531	445.195	1.7684e-23	6.96441e-21	clusterPosterior tuberal progenitors_vs_others	Posterior tuberal progenitors
DHFR1	DHFR	1.81284	6.0757	444.728	1.80334e-23	6.96441e-21	clusterPosterior tuberal progenitors_vs_others	Posterior tuberal progenitors
REST2	REST	1.85445	6.06491	432.934	2.97298e-23	1.11712e-20	clusterPosterior tuberal progenitors_vs_others	Posterior tuberal progenitors
AC011447.31	AC011447.3	1.59093	5.97225	427.171	3.813e-23	1.39505e-20	clusterPosterior tuberal progenitors_vs_others	Posterior tuberal progenitors
CEP1351	CEP135	1.58293	5.80799	420.61	5.08096e-23	1.8113e-20	clusterPosterior tuberal progenitors_vs_others	Posterior tuberal progenitors
MGME11	MGME1	2.23699	5.49011	430.986	6.09067e-23	2.11696e-20	clusterPosterior tuberal progenitors_vs_others	Posterior tuberal progenitors
NOTCH31	NOTCH3	2.65104	5.1485	414.593	6.6353e-23	2.25002e-20	clusterPosterior tuberal progenitors_vs_others	Posterior tuberal progenitors
RTKN21	RTKN2	2.35415	5.33361	440.438	6.99743e-23	2.31632e-20	clusterPosterior tuberal progenitors_vs_others	Posterior tuberal progenitors
AC073529.1	AC073529.1	1.69644	5.9359	407.859	8.98278e-23	2.90436e-20	clusterPosterior tuberal progenitors_vs_others	Posterior tuberal progenitors
NHS	NHS	1.51133	6.2145	400.872	1.23604e-22	3.89041e-20	clusterPosterior tuberal progenitors_vs_others	Posterior tuberal progenitors
KIF18B1	KIF18B	3.43857	4.78084	428.355	1.25921e-22	3.89041e-20	clusterPosterior tuberal progenitors_vs_others	Posterior tuberal progenitors
KIFC11	KIFC1	2.4589	4.88072	399.314	1.32815e-22	4.0142e-20	clusterPosterior tuberal progenitors_vs_others	Posterior tuberal progenitors
BRCA11	BRCA1	2.39823	5.33987	423.279	1.35732e-22	4.01508e-20	clusterPosterior tuberal progenitors_vs_others	Posterior tuberal progenitors
STXBP6	STXBP6	2.81516	5.06638	395.919	1.55464e-22	4.41985e-20	clusterPosterior tuberal progenitors_vs_others	Posterior tuberal progenitors
SCN1A1	SCN1A	2.77769	5.92746	687.115	1.55774e-22	4.41985e-20	clusterPosterior tuberal progenitors_vs_others	Posterior tuberal progenitors
ZFP36L11	ZFP36L1	1.61493	6.65291	416.437	1.72156e-22	4.78696e-20	clusterPosterior tuberal progenitors_vs_others	Posterior tuberal progenitors
TMEM38B1	TMEM38B	1.2531	6.47615	390.236	2.02921e-22	5.53179e-20	clusterPosterior tuberal progenitors_vs_others	Posterior tuberal progenitors
PARPBP1	PARPBP	2.26707	5.17592	386.418	2.43172e-22	6.50158e-20	clusterPosterior tuberal progenitors_vs_others	Posterior tuberal progenitors
FAT11	FAT1	1.25449	7.08979	385.267	2.56884e-22	6.73132e-20	clusterPosterior tuberal progenitors_vs_others	Posterior tuberal progenitors
FUT9	FUT9	1.75842	5.53569	384.898	2.61448e-22	6.73132e-20	clusterPosterior tuberal progenitors_vs_others	Posterior tuberal progenitors
TANC11	TANC1	2.50441	5.98696	479.462	2.85129e-22	7.07883e-20	clusterPosterior tuberal progenitors_vs_others	Posterior tuberal progenitors
PHLPP1	PHLPP1	1.18315	7.87398	381.794	3.03414e-22	7.40063e-20	clusterPosterior tuberal progenitors_vs_others	Posterior tuberal progenitors
RRM21	RRM2	2.50376	5.95632	568.183	4.9823e-22	1.17405e-19	clusterPosterior tuberal progenitors_vs_others	Posterior tuberal progenitors
HMGA2-AS1	HMGA2-AS1	2.78131	5.02338	385.262	5.28858e-22	1.22545e-19	clusterPosterior tuberal progenitors_vs_others	Posterior tuberal progenitors
AC091078.12	AC091078.1	1.82751	5.93218	362.898	8.08984e-22	1.76488e-19	clusterPosterior tuberal progenitors_vs_others	Posterior tuberal progenitors
APOLD12	APOLD1	3.17981	5.95599	692.037	8.12431e-22	1.76488e-19	clusterPosterior tuberal progenitors_vs_others	Posterior tuberal progenitors
NUP62CL1	NUP62CL	2.4195	4.84023	358.035	9.8443e-22	2.10562e-19	clusterPosterior tuberal progenitors_vs_others	Posterior tuberal progenitors
ITGA22	ITGA2	1.89431	5.47504	350.671	1.43823e-21	2.98444e-19	clusterPosterior tuberal progenitors_vs_others	Posterior tuberal progenitors
SOX9-AS11	SOX9-AS1	3.48373	4.70792	375.44	1.79335e-21	3.66661e-19	clusterPosterior tuberal progenitors_vs_others	Posterior tuberal progenitors
RNASEH2A1	RNASEH2A	1.81812	5.61224	344.65	1.97146e-21	3.97234e-19	clusterPosterior tuberal progenitors_vs_others	Posterior tuberal progenitors
C19orf482	C19orf48	1.62455	5.52588	343.838	2.05789e-21	4.08726e-19	clusterPosterior tuberal progenitors_vs_others	Posterior tuberal progenitors
POLQ1	POLQ	2.29593	4.91095	340.383	2.47248e-21	4.84153e-19	clusterPosterior tuberal progenitors_vs_others	Posterior tuberal progenitors
DTL1	DTL	2.50818	5.13626	355.381	3.0602e-21	5.90917e-19	clusterPosterior tuberal progenitors_vs_others	Posterior tuberal progenitors
HMGN51	HMGN5	1.46192	5.752	332.276	3.8291e-21	7.28434e-19	clusterPosterior tuberal progenitors_vs_others	Posterior tuberal progenitors
WDR491	WDR49	2.70948	5.0457	410.394	3.87716e-21	7.28434e-19	clusterPosterior tuberal progenitors_vs_others	Posterior tuberal progenitors
TMPO1	TMPO	1.07013	7.73135	331.507	3.99335e-21	7.4026e-19	clusterPosterior tuberal progenitors_vs_others	Posterior tuberal progenitors
HSPB12	HSPB1	1.16761	7.45919	330.439	4.23363e-21	7.74475e-19	clusterPosterior tuberal progenitors_vs_others	Posterior tuberal progenitors
PREX21	PREX2	1.65227	5.90947	328.767	4.64092e-21	8.37958e-19	clusterPosterior tuberal progenitors_vs_others	Posterior tuberal progenitors
Z94721.11	Z94721.1	2.21644	4.7282	325.437	5.57947e-21	9.94505e-19	clusterPosterior tuberal progenitors_vs_others	Posterior tuberal progenitors
NUDT11	NUDT1	1.56884	5.89348	322.911	6.4234e-21	1.10075e-18	clusterPosterior tuberal progenitors_vs_others	Posterior tuberal progenitors
LINC018332	LINC01833	1.24113	7.1379	330.655	6.5391e-21	1.10075e-18	clusterPosterior tuberal progenitors_vs_others	Posterior tuberal progenitors
MMS22L1	MMS22L	1.75696	5.89419	356.671	6.53925e-21	1.10075e-18	clusterPosterior tuberal progenitors_vs_others	Posterior tuberal progenitors
FOXM11	FOXM1	2.40998	4.57921	322.504	6.57139e-21	1.10075e-18	clusterPosterior tuberal progenitors_vs_others	Posterior tuberal progenitors
BRCA21	BRCA2	2.08263	5.16052	338.897	6.73492e-21	1.11471e-18	clusterPosterior tuberal progenitors_vs_others	Posterior tuberal progenitors
ESCO21	ESCO2	2.79607	4.49561	316.728	9.1057e-21	1.47205e-18	clusterPosterior tuberal progenitors_vs_others	Posterior tuberal progenitors
DEK1	DEK	1.06804	8.2885	316.293	9.33396e-21	1.49161e-18	clusterPosterior tuberal progenitors_vs_others	Posterior tuberal progenitors
MFAP22	MFAP2	1.56849	6.53835	350.386	1.16944e-20	1.84758e-18	clusterPosterior tuberal progenitors_vs_others	Posterior tuberal progenitors
PRDM16	PRDM16	1.5746	5.52978	309.282	1.39738e-20	2.1829e-18	clusterPosterior tuberal progenitors_vs_others	Posterior tuberal progenitors
PCNA1	PCNA	1.56455	5.96858	319.179	1.48927e-20	2.30059e-18	clusterPosterior tuberal progenitors_vs_others	Posterior tuberal progenitors
DSN11	DSN1	2.23749	4.76625	307.017	1.59476e-20	2.43648e-18	clusterPosterior tuberal progenitors_vs_others	Posterior tuberal progenitors
RAD51B1	RAD51B	1.09425	7.8992	304.287	1.87216e-20	2.81525e-18	clusterPosterior tuberal progenitors_vs_others	Posterior tuberal progenitors
BUB1B1	BUB1B	3.2199	5.06984	426.274	1.88442e-20	2.81525e-18	clusterPosterior tuberal progenitors_vs_others	Posterior tuberal progenitors
MXD3	MXD3	2.24697	4.98212	328.023	1.90342e-20	2.81525e-18	clusterPosterior tuberal progenitors_vs_others	Posterior tuberal progenitors
SIX3-AS1	SIX3-AS1	1.80482	5.08896	303.027	2.01695e-20	2.95176e-18	clusterPosterior tuberal progenitors_vs_others	Posterior tuberal progenitors
MELK1	MELK	3.26174	5.05339	426.505	2.22013e-20	3.20727e-18	clusterPosterior tuberal progenitors_vs_others	Posterior tuberal progenitors
CKAP2L	CKAP2L	3.06663	4.6724	371.988	2.26075e-20	3.20727e-18	clusterPosterior tuberal progenitors_vs_others	Posterior tuberal progenitors
RACGAP1	RACGAP1	2.16188	4.72944	300.776	2.30536e-20	3.23752e-18	clusterPosterior tuberal progenitors_vs_others	Posterior tuberal progenitors
NID1	NID1	2.34392	4.74284	298.593	2.62673e-20	3.65195e-18	clusterPosterior tuberal progenitors_vs_others	Posterior tuberal progenitors
BCL2L121	BCL2L12	2.47862	4.81095	295.388	3.1864e-20	4.34319e-18	clusterPosterior tuberal progenitors_vs_others	Posterior tuberal progenitors
MSRB31	MSRB3	2.98045	5.06777	316.561	3.47901e-20	4.65083e-18	clusterPosterior tuberal progenitors_vs_others	Posterior tuberal progenitors
CCND11	CCND1	1.14028	7.5985	290.499	4.29357e-20	5.6851e-18	clusterPosterior tuberal progenitors_vs_others	Posterior tuberal progenitors
MRC21	MRC2	1.8454	5.68076	287.59	5.13796e-20	6.73896e-18	clusterPosterior tuberal progenitors_vs_others	Posterior tuberal progenitors
SMAD31	SMAD3	1.3562	6.23049	285.848	5.72561e-20	7.42788e-18	clusterPosterior tuberal progenitors_vs_others	Posterior tuberal progenitors
CDC451	CDC45	3.86962	3.9653	306.454	6.08016e-20	7.75527e-18	clusterPosterior tuberal progenitors_vs_others	Posterior tuberal progenitors
ITGB51	ITGB5	2.47341	4.78748	284.201	6.34612e-20	8.00524e-18	clusterPosterior tuberal progenitors_vs_others	Posterior tuberal progenitors
MAGT1	MAGT1	1.14172	6.22647	284.088	6.3913e-20	8.00524e-18	clusterPosterior tuberal progenitors_vs_others	Posterior tuberal progenitors
OCA21	OCA2	1.37906	6.32456	294.765	7.21506e-20	8.87707e-18	clusterPosterior tuberal progenitors_vs_others	Posterior tuberal progenitors
CEP1281	CEP128	1.55895	6.31043	357.468	8.99755e-20	1.09731e-17	clusterPosterior tuberal progenitors_vs_others	Posterior tuberal progenitors
STOX11	STOX1	2.33771	4.61053	275.212	1.12338e-19	1.3349e-17	clusterPosterior tuberal progenitors_vs_others	Posterior tuberal progenitors
CDCA21	CDCA2	3.04426	4.87893	372.659	1.23279e-19	1.4525e-17	clusterPosterior tuberal progenitors_vs_others	Posterior tuberal progenitors
RPA31	RPA3	1.11317	6.54129	273.434	1.26015e-19	1.47225e-17	clusterPosterior tuberal progenitors_vs_others	Posterior tuberal progenitors
MEGF10	MEGF10	2.1252	4.56172	272.724	1.31956e-19	1.51618e-17	clusterPosterior tuberal progenitors_vs_others	Posterior tuberal progenitors
BARD11	BARD1	1.53107	6.03977	300.978	1.37616e-19	1.55578e-17	clusterPosterior tuberal progenitors_vs_others	Posterior tuberal progenitors
BLM1	BLM	1.8834	4.9425	272.074	1.37655e-19	1.55578e-17	clusterPosterior tuberal progenitors_vs_others	Posterior tuberal progenitors
COL5A22	COL5A2	1.60832	6.70483	271.861	1.39578e-19	1.55578e-17	clusterPosterior tuberal progenitors_vs_others	Posterior tuberal progenitors
NCAPD21	NCAPD2	1.71166	5.20856	271.828	1.39878e-19	1.55578e-17	clusterPosterior tuberal progenitors_vs_others	Posterior tuberal progenitors
DSCC11	DSCC1	3.35595	4.21656	291.252	1.45333e-19	1.60362e-17	clusterPosterior tuberal progenitors_vs_others	Posterior tuberal progenitors
SNHG181	SNHG18	2.51591	4.64049	269.35	1.64481e-19	1.80062e-17	clusterPosterior tuberal progenitors_vs_others	Posterior tuberal progenitors
MAPK4	MAPK4	1.42608	5.50201	268.626	1.72496e-19	1.8736e-17	clusterPosterior tuberal progenitors_vs_others	Posterior tuberal progenitors
INTU1	INTU	1.02331	6.63786	268.399	1.7509e-19	1.88703e-17	clusterPosterior tuberal progenitors_vs_others	Posterior tuberal progenitors
PRDM51	PRDM5	1.52366	5.28998	267.115	1.90582e-19	2.0382e-17	clusterPosterior tuberal progenitors_vs_others	Posterior tuberal progenitors
NXPH2	NXPH2	3.44883	3.73165	286.101	1.97049e-19	2.09127e-17	clusterPosterior tuberal progenitors_vs_others	Posterior tuberal progenitors
FZD21	FZD2	2.09381	5.16694	265.96	2.05745e-19	2.16702e-17	clusterPosterior tuberal progenitors_vs_others	Posterior tuberal progenitors
HIST1H2BH2	HIST1H2BH	3.36436	5.61655	522.662	2.1464e-19	2.24371e-17	clusterPosterior tuberal progenitors_vs_others	Posterior tuberal progenitors
AK5	AK5	1.93713	6.2024	456.264	2.42287e-19	2.49519e-17	clusterPosterior tuberal progenitors_vs_others	Posterior tuberal progenitors
ERBB21	ERBB2	2.97529	4.95239	282.356	2.4661e-19	2.52104e-17	clusterPosterior tuberal progenitors_vs_others	Posterior tuberal progenitors
VEPH1	VEPH1	3.3536	4.91347	397.219	2.91547e-19	2.95867e-17	clusterPosterior tuberal progenitors_vs_others	Posterior tuberal progenitors
EDNRB1	EDNRB	3.19234	6.2925	635.112	2.95678e-19	2.97885e-17	clusterPosterior tuberal progenitors_vs_others	Posterior tuberal progenitors
FAM111A1	FAM111A	2.3952	5.04685	299.766	3.01382e-19	3.00441e-17	clusterPosterior tuberal progenitors_vs_others	Posterior tuberal progenitors
COL11A1	COL11A1	1.1913	6.93972	259.855	3.11617e-19	3.06784e-17	clusterPosterior tuberal progenitors_vs_others	Posterior tuberal progenitors
FANCB1	FANCB	2.34816	4.67299	259.689	3.13338e-19	3.06784e-17	clusterPosterior tuberal progenitors_vs_others	Posterior tuberal progenitors
STIL1	STIL	2.67262	4.27495	255.661	4.12459e-19	3.98223e-17	clusterPosterior tuberal progenitors_vs_others	Posterior tuberal progenitors
HMGN21	HMGN2	1.22853	9.82374	364.602	4.34428e-19	4.16541e-17	clusterPosterior tuberal progenitors_vs_others	Posterior tuberal progenitors
MIR99AHG1	MIR99AHG	2.84405	7.8424	768.895	4.50451e-19	4.26029e-17	clusterPosterior tuberal progenitors_vs_others	Posterior tuberal progenitors
BUB11	BUB1	2.92673	4.84586	343.66	5.02142e-19	4.71708e-17	clusterPosterior tuberal progenitors_vs_others	Posterior tuberal progenitors
NEXN	NEXN	1.43204	5.5272	252.394	5.1689e-19	4.82304e-17	clusterPosterior tuberal progenitors_vs_others	Posterior tuberal progenitors
WWTR11	WWTR1	2.05812	5.90551	347.784	6.10286e-19	5.65653e-17	clusterPosterior tuberal progenitors_vs_others	Posterior tuberal progenitors
CENPI	CENPI	2.19156	4.54262	249.69	6.24255e-19	5.74769e-17	clusterPosterior tuberal progenitors_vs_others	Posterior tuberal progenitors
DLK11	DLK1	1.2785	11.0266	399.929	7.01902e-19	6.42009e-17	clusterPosterior tuberal progenitors_vs_others	Posterior tuberal progenitors
PLCH11	PLCH1	1.05624	6.49497	246.301	7.9283e-19	7.15761e-17	clusterPosterior tuberal progenitors_vs_others	Posterior tuberal progenitors
XRCC21	XRCC2	2.60256	4.59635	269.443	8.39679e-19	7.53165e-17	clusterPosterior tuberal progenitors_vs_others	Posterior tuberal progenitors
SALL31	SALL3	2.09938	4.50897	244.987	8.7048e-19	7.75407e-17	clusterPosterior tuberal progenitors_vs_others	Posterior tuberal progenitors
MLLT3	MLLT3	1.07405	8.12478	272.135	8.7563e-19	7.75407e-17	clusterPosterior tuberal progenitors_vs_others	Posterior tuberal progenitors
NCAPH	NCAPH	2.9655	4.48468	286.889	9.05439e-19	7.94899e-17	clusterPosterior tuberal progenitors_vs_others	Posterior tuberal progenitors
HIST1H1A1	HIST1H1A	2.1337	4.64576	243.378	9.76596e-19	8.48601e-17	clusterPosterior tuberal progenitors_vs_others	Posterior tuberal progenitors
PRR111	PRR11	2.63901	5.29478	368.34	1.02623e-18	8.86191e-17	clusterPosterior tuberal progenitors_vs_others	Posterior tuberal progenitors
TTYH12	TTYH1	2.79813	7.07531	737.036	1.0369e-18	8.89882e-17	clusterPosterior tuberal progenitors_vs_others	Posterior tuberal progenitors
FANCD21	FANCD2	2.52146	4.71684	274.772	1.21464e-18	1.02614e-16	clusterPosterior tuberal progenitors_vs_others	Posterior tuberal progenitors
SFRP11	SFRP1	1.95996	7.82922	579.173	1.35579e-18	1.12199e-16	clusterPosterior tuberal progenitors_vs_others	Posterior tuberal progenitors
SPAG5	SPAG5	2.57281	4.07976	236.999	1.55094e-18	1.2759e-16	clusterPosterior tuberal progenitors_vs_others	Posterior tuberal progenitors
IQGAP3	IQGAP3	3.83098	3.70421	252.657	1.61394e-18	1.3122e-16	clusterPosterior tuberal progenitors_vs_others	Posterior tuberal progenitors
PKP41	PKP4	1.08528	6.62513	235.855	1.68705e-18	1.36367e-16	clusterPosterior tuberal progenitors_vs_others	Posterior tuberal progenitors
ENOSF1	ENOSF1	1.12778	5.86423	233.931	1.94477e-18	1.5629e-16	clusterPosterior tuberal progenitors_vs_others	Posterior tuberal progenitors
KIF24	KIF24	2.24713	3.9724	232.878	2.10314e-18	1.66672e-16	clusterPosterior tuberal progenitors_vs_others	Posterior tuberal progenitors
RRM11	RRM1	1.16168	6.03938	232.718	2.12837e-18	1.66672e-16	clusterPosterior tuberal progenitors_vs_others	Posterior tuberal progenitors
SHROOM31	SHROOM3	2.07278	8.40991	604.256	2.19351e-18	1.70371e-16	clusterPosterior tuberal progenitors_vs_others	Posterior tuberal progenitors
DTX41	DTX4	1.79118	4.97734	232.171	2.21697e-18	1.70637e-16	clusterPosterior tuberal progenitors_vs_others	Posterior tuberal progenitors
DTYMK	DTYMK	1.16707	6.37934	236.269	2.22148e-18	1.70637e-16	clusterPosterior tuberal progenitors_vs_others	Posterior tuberal progenitors
NEMP1	NEMP1	1.8161	4.56477	231.83	2.27419e-18	1.73726e-16	clusterPosterior tuberal progenitors_vs_others	Posterior tuberal progenitors
NCAPG21	NCAPG2	1.72552	4.91006	231.358	2.35583e-18	1.77878e-16	clusterPosterior tuberal progenitors_vs_others	Posterior tuberal progenitors
LINC00461	LINC00461	2.67596	4.1836	242.224	2.36692e-18	1.77878e-16	clusterPosterior tuberal progenitors_vs_others	Posterior tuberal progenitors
WEE11	WEE1	1.37767	5.39797	230.779	2.46029e-18	1.839e-16	clusterPosterior tuberal progenitors_vs_others	Posterior tuberal progenitors
AC021088.11	AC021088.1	4.13651	4.64957	289.465	2.6618e-18	1.96845e-16	clusterPosterior tuberal progenitors_vs_others	Posterior tuberal progenitors
FANCA1	FANCA	1.71595	4.86803	229.323	2.74514e-18	2.01935e-16	clusterPosterior tuberal progenitors_vs_others	Posterior tuberal progenitors
WWOX1	WWOX	1.10368	7.8452	262.416	2.80085e-18	2.04948e-16	clusterPosterior tuberal progenitors_vs_others	Posterior tuberal progenitors
RFC31	RFC3	2.05584	6.50877	475.004	2.99904e-18	2.18302e-16	clusterPosterior tuberal progenitors_vs_others	Posterior tuberal progenitors
PLP11	PLP1	2.24929	5.18131	277.971	3.1902e-18	2.31007e-16	clusterPosterior tuberal progenitors_vs_others	Posterior tuberal progenitors
TSPAN181	TSPAN18	1.40272	6.4238	274.578	3.30415e-18	2.38018e-16	clusterPosterior tuberal progenitors_vs_others	Posterior tuberal progenitors
PRIM21	PRIM2	1.07254	6.49941	224.844	3.85963e-18	2.72773e-16	clusterPosterior tuberal progenitors_vs_others	Posterior tuberal progenitors
DMKN2	DMKN	2.9254	4.43736	224.76	3.88471e-18	2.72773e-16	clusterPosterior tuberal progenitors_vs_others	Posterior tuberal progenitors
PCLAF1	PCLAF	2.80765	6.71397	650.526	4.14864e-18	2.89218e-16	clusterPosterior tuberal progenitors_vs_others	Posterior tuberal progenitors
UACA2	UACA	3.18625	5.57938	354.912	4.16051e-18	2.89218e-16	clusterPosterior tuberal progenitors_vs_others	Posterior tuberal progenitors
SMCO41	SMCO4	1.61935	5.05629	223.419	4.30696e-18	2.96687e-16	clusterPosterior tuberal progenitors_vs_others	Posterior tuberal progenitors
FKBP102	FKBP10	1.45081	6.22988	239.791	4.31064e-18	2.96687e-16	clusterPosterior tuberal progenitors_vs_others	Posterior tuberal progenitors
MMRN11	MMRN1	2.01778	4.77833	223.087	4.41877e-18	3.02315e-16	clusterPosterior tuberal progenitors_vs_others	Posterior tuberal progenitors
UHRF11	UHRF1	3.08662	4.31713	237.362	4.58455e-18	3.10922e-16	clusterPosterior tuberal progenitors_vs_others	Posterior tuberal progenitors
DOCK13	DOCK1	1.139	6.57712	221.033	5.18146e-18	3.46336e-16	clusterPosterior tuberal progenitors_vs_others	Posterior tuberal progenitors
FAM182B	FAM182B	2.04906	4.13889	220.426	5.43257e-18	3.6035e-16	clusterPosterior tuberal progenitors_vs_others	Posterior tuberal progenitors
NOTCH2NLC1	NOTCH2NLC	1.45307	5.20561	220.193	5.53249e-18	3.64541e-16	clusterPosterior tuberal progenitors_vs_others	Posterior tuberal progenitors
PLK11	PLK1	2.66596	4.72076	283.917	5.71598e-18	3.74855e-16	clusterPosterior tuberal progenitors_vs_others	Posterior tuberal progenitors
DNA21	DNA2	1.56926	5.05725	219.595	5.79722e-18	3.78398e-16	clusterPosterior tuberal progenitors_vs_others	Posterior tuberal progenitors
SPART1	SPART	1.0492	6.3649	218.368	6.38283e-18	4.12746e-16	clusterPosterior tuberal progenitors_vs_others	Posterior tuberal progenitors
FNDC3B	FNDC3B	1.04729	7.98844	245.091	6.44508e-18	4.14842e-16	clusterPosterior tuberal progenitors_vs_others	Posterior tuberal progenitors
CHAF1A1	CHAF1A	1.8977	5.04733	242.7	6.55641e-18	4.20063e-16	clusterPosterior tuberal progenitors_vs_others	Posterior tuberal progenitors
LRRCC1	LRRCC1	1.33312	5.32599	216.618	7.32841e-18	4.63122e-16	clusterPosterior tuberal progenitors_vs_others	Posterior tuberal progenitors
FZD8	FZD8	2.03314	4.83814	234.412	7.4424e-18	4.68197e-16	clusterPosterior tuberal progenitors_vs_others	Posterior tuberal progenitors
BMS1P14	BMS1P14	1.59509	4.85859	216.005	7.69341e-18	4.81808e-16	clusterPosterior tuberal progenitors_vs_others	Posterior tuberal progenitors
INCENP	INCENP	1.98902	4.65245	218.515	9.26691e-18	5.72613e-16	clusterPosterior tuberal progenitors_vs_others	Posterior tuberal progenitors
ARHGAP42	ARHGAP42	1.74654	5.44266	225.913	1.0503e-17	6.37656e-16	clusterPosterior tuberal progenitors_vs_others	Posterior tuberal progenitors
ZNF6821	ZNF682	1.00997	5.91005	210.952	1.15363e-17	6.82509e-16	clusterPosterior tuberal progenitors_vs_others	Posterior tuberal progenitors
PHGDH1	PHGDH	1.2223	5.7307	209.961	1.25018e-17	7.36494e-16	clusterPosterior tuberal progenitors_vs_others	Posterior tuberal progenitors
VRK11	VRK1	1.31662	5.51599	209.626	1.28478e-17	7.53681e-16	clusterPosterior tuberal progenitors_vs_others	Posterior tuberal progenitors
SLC15A3	SLC15A3	2.00217	4.19609	209.012	1.35061e-17	7.85669e-16	clusterPosterior tuberal progenitors_vs_others	Posterior tuberal progenitors
KIF2C1	KIF2C	2.86644	5.04548	351.041	1.36077e-17	7.88282e-16	clusterPosterior tuberal progenitors_vs_others	Posterior tuberal progenitors
NEIL31	NEIL3	2.82774	3.99417	213.18	1.40009e-17	8.07695e-16	clusterPosterior tuberal progenitors_vs_others	Posterior tuberal progenitors
POU3F1	POU3F1	1.67823	5.67395	279.352	1.57704e-17	8.98589e-16	clusterPosterior tuberal progenitors_vs_others	Posterior tuberal progenitors
ANLN1	ANLN	2.40545	4.87641	272.243	1.63353e-17	9.26979e-16	clusterPosterior tuberal progenitors_vs_others	Posterior tuberal progenitors
GINS21	GINS2	1.38152	5.53331	208.44	1.67103e-17	9.44406e-16	clusterPosterior tuberal progenitors_vs_others	Posterior tuberal progenitors
SDC2	SDC2	1.73547	6.40948	356.753	1.68985e-17	9.51174e-16	clusterPosterior tuberal progenitors_vs_others	Posterior tuberal progenitors
CKAP21	CKAP2	1.7632	6.43759	372.195	1.72081e-17	9.64693e-16	clusterPosterior tuberal progenitors_vs_others	Posterior tuberal progenitors
MDFIC1	MDFIC	1.43151	5.72294	205.893	1.74494e-17	9.74295e-16	clusterPosterior tuberal progenitors_vs_others	Posterior tuberal progenitors
ATAD5	ATAD5	1.17206	5.80607	205.237	1.84233e-17	1.02455e-15	clusterPosterior tuberal progenitors_vs_others	Posterior tuberal progenitors
MIS18A	MIS18A	1.19309	5.39786	205.141	1.85714e-17	1.02868e-15	clusterPosterior tuberal progenitors_vs_others	Posterior tuberal progenitors
WWC2	WWC2	1.02926	6.33321	204.443	1.96792e-17	1.08142e-15	clusterPosterior tuberal progenitors_vs_others	Posterior tuberal progenitors
MARC1	MARC1	1.46993	5.13686	204.276	1.9954e-17	1.09092e-15	clusterPosterior tuberal progenitors_vs_others	Posterior tuberal progenitors
USP44	USP44	1.7462	4.74785	204.243	2.0009e-17	1.09092e-15	clusterPosterior tuberal progenitors_vs_others	Posterior tuberal progenitors
RAD51AP11	RAD51AP1	2.7667	5.39421	372.176	2.01028e-17	1.09176e-15	clusterPosterior tuberal progenitors_vs_others	Posterior tuberal progenitors
KNTC1	KNTC1	1.19944	5.12124	201.533	2.51016e-17	1.33712e-15	clusterPosterior tuberal progenitors_vs_others	Posterior tuberal progenitors
SEPTIN10	SEPTIN10	1.07411	6.25999	201.395	2.53949e-17	1.34758e-15	clusterPosterior tuberal progenitors_vs_others	Posterior tuberal progenitors
FBXO51	FBXO5	2.12448	5.44315	285.367	2.5537e-17	1.34997e-15	clusterPosterior tuberal progenitors_vs_others	Posterior tuberal progenitors
CENPQ	CENPQ	1.9956	4.28239	201.014	2.62237e-17	1.38102e-15	clusterPosterior tuberal progenitors_vs_others	Posterior tuberal progenitors
ANKRD20A1	ANKRD20A1	3.85125	3.13185	210.411	3.35254e-17	1.7457e-15	clusterPosterior tuberal progenitors_vs_others	Posterior tuberal progenitors
JAM21	JAM2	1.25031	5.62853	197.089	3.66121e-17	1.88525e-15	clusterPosterior tuberal progenitors_vs_others	Posterior tuberal progenitors
MCM8	MCM8	1.70284	4.41866	196.038	4.00746e-17	2.03342e-15	clusterPosterior tuberal progenitors_vs_others	Posterior tuberal progenitors
CDT1	CDT1	2.4463	3.9595	195.901	4.05501e-17	2.05007e-15	clusterPosterior tuberal progenitors_vs_others	Posterior tuberal progenitors
EFCAB111	EFCAB11	1.31885	5.4237	195.718	4.1195e-17	2.07512e-15	clusterPosterior tuberal progenitors_vs_others	Posterior tuberal progenitors
ZNF732	ZNF732	3.06286	3.74261	207.266	4.28833e-17	2.13694e-15	clusterPosterior tuberal progenitors_vs_others	Posterior tuberal progenitors
CDCA5	CDCA5	2.19915	4.48246	213.032	4.41891e-17	2.19415e-15	clusterPosterior tuberal progenitors_vs_others	Posterior tuberal progenitors
WNT5A1	WNT5A	2.52885	4.31688	194.77	4.471e-17	2.21211e-15	clusterPosterior tuberal progenitors_vs_others	Posterior tuberal progenitors
ZNF695	ZNF695	1.98833	4.09235	194.357	4.63385e-17	2.28455e-15	clusterPosterior tuberal progenitors_vs_others	Posterior tuberal progenitors
COL22A1	COL22A1	3.07652	4.1946	219.894	4.89555e-17	2.40505e-15	clusterPosterior tuberal progenitors_vs_others	Posterior tuberal progenitors
LRP41	LRP4	1.91355	4.38693	193.092	5.1727e-17	2.53225e-15	clusterPosterior tuberal progenitors_vs_others	Posterior tuberal progenitors
C1orf541	C1orf54	1.55261	5.51116	191.143	6.13557e-17	2.98262e-15	clusterPosterior tuberal progenitors_vs_others	Posterior tuberal progenitors
AC092944.1	AC092944.1	1.60732	4.8457	190.692	6.38399e-17	3.08183e-15	clusterPosterior tuberal progenitors_vs_others	Posterior tuberal progenitors
ST5	ST5	1.0024	6.16947	189.03	7.39453e-17	3.50898e-15	clusterPosterior tuberal progenitors_vs_others	Posterior tuberal progenitors
E2F71	E2F7	3.71667	4.4105	271.263	7.39504e-17	3.50898e-15	clusterPosterior tuberal progenitors_vs_others	Posterior tuberal progenitors
LINC00511	LINC00511	1.84094	5.50373	282.585	7.59391e-17	3.59109e-15	clusterPosterior tuberal progenitors_vs_others	Posterior tuberal progenitors
AL355481.1	AL355481.1	1.34539	5.66181	210.228	7.66617e-17	3.61297e-15	clusterPosterior tuberal progenitors_vs_others	Posterior tuberal progenitors
AC016769.5	AC016769.5	2.21907	3.87228	188.543	7.72212e-17	3.62705e-15	clusterPosterior tuberal progenitors_vs_others	Posterior tuberal progenitors
LIG1	LIG1	1.60502	5.15273	206.443	7.81303e-17	3.6457e-15	clusterPosterior tuberal progenitors_vs_others	Posterior tuberal progenitors
CHEK21	CHEK2	2.51915	3.94018	188.384	7.83182e-17	3.6457e-15	clusterPosterior tuberal progenitors_vs_others	Posterior tuberal progenitors
TMEM109	TMEM109	1.51374	4.81016	188.372	7.8405e-17	3.6457e-15	clusterPosterior tuberal progenitors_vs_others	Posterior tuberal progenitors
QKI2	QKI	1.03647	8.95864	244.203	8.06622e-17	3.73815e-15	clusterPosterior tuberal progenitors_vs_others	Posterior tuberal progenitors
TPM21	TPM2	1.1641	7.9463	210.192	8.34405e-17	3.85406e-15	clusterPosterior tuberal progenitors_vs_others	Posterior tuberal progenitors
MPP5	MPP5	1.0212	6.19561	187.585	8.4103e-17	3.8718e-15	clusterPosterior tuberal progenitors_vs_others	Posterior tuberal progenitors
MCM31	MCM3	1.91977	5.7493	281.573	1.00599e-16	4.58564e-15	clusterPosterior tuberal progenitors_vs_others	Posterior tuberal progenitors
PIMREG	PIMREG	2.98734	4.6143	272.328	1.04959e-16	4.75323e-15	clusterPosterior tuberal progenitors_vs_others	Posterior tuberal progenitors
GMNN1	GMNN	1.99073	5.66652	294.838	1.16887e-16	5.25916e-15	clusterPosterior tuberal progenitors_vs_others	Posterior tuberal progenitors
TGIF11	TGIF1	1.7238	5.23137	189.23	1.2538e-16	5.62308e-15	clusterPosterior tuberal progenitors_vs_others	Posterior tuberal progenitors
ECT21	ECT2	2.61479	5.59416	383.732	1.42972e-16	6.37096e-15	clusterPosterior tuberal progenitors_vs_others	Posterior tuberal progenitors
SKA1	SKA1	2.90044	3.97494	202.388	1.47471e-16	6.48827e-15	clusterPosterior tuberal progenitors_vs_others	Posterior tuberal progenitors
WDHD11	WDHD1	1.33221	5.31034	180.671	1.57464e-16	6.88433e-15	clusterPosterior tuberal progenitors_vs_others	Posterior tuberal progenitors
CENPM1	CENPM	2.35029	5.32097	304.149	1.60942e-16	6.97847e-15	clusterPosterior tuberal progenitors_vs_others	Posterior tuberal progenitors
RFC2	RFC2	1.16435	5.10093	180.422	1.61123e-16	6.97847e-15	clusterPosterior tuberal progenitors_vs_others	Posterior tuberal progenitors
CDC71	CDC7	1.56869	4.73359	180.125	1.65601e-16	7.15014e-15	clusterPosterior tuberal progenitors_vs_others	Posterior tuberal progenitors
NEDD1	NEDD1	1.0539	5.77908	180.059	1.66614e-16	7.1551e-15	clusterPosterior tuberal progenitors_vs_others	Posterior tuberal progenitors
CRISPLD11	CRISPLD1	1.25098	5.48337	180.051	1.66745e-16	7.1551e-15	clusterPosterior tuberal progenitors_vs_others	Posterior tuberal progenitors
CCDC1501	CCDC150	1.73543	4.48636	179.822	1.703e-16	7.28519e-15	clusterPosterior tuberal progenitors_vs_others	Posterior tuberal progenitors
MIR3659HG	MIR3659HG	2.68067	3.94452	190.099	1.74272e-16	7.39025e-15	clusterPosterior tuberal progenitors_vs_others	Posterior tuberal progenitors
MCM61	MCM6	1.55344	5.02405	179.568	1.74351e-16	7.39025e-15	clusterPosterior tuberal progenitors_vs_others	Posterior tuberal progenitors
HIST1H1B	HIST1H1B	1.92865	4.30018	178.406	1.94228e-16	8.20775e-15	clusterPosterior tuberal progenitors_vs_others	Posterior tuberal progenitors
CCDC18	CCDC18	1.19493	5.57385	178.143	1.99035e-16	8.34023e-15	clusterPosterior tuberal progenitors_vs_others	Posterior tuberal progenitors
SCUBE3	SCUBE3	1.05596	6.09336	178.139	1.99107e-16	8.34023e-15	clusterPosterior tuberal progenitors_vs_others	Posterior tuberal progenitors
CENPW	CENPW	1.97869	5.61718	297.855	1.99562e-16	8.34023e-15	clusterPosterior tuberal progenitors_vs_others	Posterior tuberal progenitors
MGST11	MGST1	1.368	7.44245	282.525	2.35914e-16	9.73268e-15	clusterPosterior tuberal progenitors_vs_others	Posterior tuberal progenitors
TGIF22	TGIF2	1.39204	5.28675	175.33	2.59156e-16	1.05972e-14	clusterPosterior tuberal progenitors_vs_others	Posterior tuberal progenitors
MND1	MND1	1.14594	5.63862	174.724	2.74417e-16	1.11883e-14	clusterPosterior tuberal progenitors_vs_others	Posterior tuberal progenitors
LMNB1	LMNB1	1.05883	6.85372	205.232	2.92982e-16	1.18756e-14	clusterPosterior tuberal progenitors_vs_others	Posterior tuberal progenitors
TNS31	TNS3	1.56939	5.91635	215.745	3.14413e-16	1.27072e-14	clusterPosterior tuberal progenitors_vs_others	Posterior tuberal progenitors
GINS11	GINS1	2.11459	5.14807	245.498	3.23708e-16	1.3045e-14	clusterPosterior tuberal progenitors_vs_others	Posterior tuberal progenitors
LTBP12	LTBP1	2.05451	7.6893	483.374	3.26552e-16	1.31216e-14	clusterPosterior tuberal progenitors_vs_others	Posterior tuberal progenitors
HELLPAR	HELLPAR	3.20996	3.77283	182.178	3.45046e-16	1.38247e-14	clusterPosterior tuberal progenitors_vs_others	Posterior tuberal progenitors
[truncated: 927 more rows]

## Sheet: d25_ARC
	gene	logFC	logCPM	F	PValue	FDR	comparison	cluster
METAP1D	METAP1D	3.29051	5.53571	1122.36	1.39372e-28	2.47372e-24	clusterDLX6-AS1+ neurons_vs_others	DLX6-AS1+ neurons
GRIA2	GRIA2	2.56713	8.49309	926.22	3.84529e-27	3.4125e-23	clusterDLX6-AS1+ neurons_vs_others	DLX6-AS1+ neurons
MIR7-3HG	MIR7-3HG	3.29598	6.62749	774.669	8.2464e-26	4.87885e-22	clusterDLX6-AS1+ neurons_vs_others	DLX6-AS1+ neurons
MYT1L	MYT1L	3.36325	7.72063	725.684	2.51494e-25	1.11594e-21	clusterDLX6-AS1+ neurons_vs_others	DLX6-AS1+ neurons
NRXN3	NRXN3	3.06368	10.3721	902.788	1.10689e-24	3.92924e-21	clusterDLX6-AS1+ neurons_vs_others	DLX6-AS1+ neurons
ISL1	ISL1	2.9291	7.32989	610.876	4.67894e-24	1.38411e-20	clusterDLX6-AS1+ neurons_vs_others	DLX6-AS1+ neurons
CELF4	CELF4	2.11123	7.99406	552.901	2.51202e-23	6.3694e-20	clusterDLX6-AS1+ neurons_vs_others	DLX6-AS1+ neurons
DLX5	DLX5	4.73399	3.42924	489.818	1.9096e-22	4.23668e-19	clusterDLX6-AS1+ neurons_vs_others	DLX6-AS1+ neurons
HTATSF1	HTATSF1	2.32329	6.44948	459.73	5.485e-22	1.0817e-18	clusterDLX6-AS1+ neurons_vs_others	DLX6-AS1+ neurons
LINC01917	LINC01917	3.62524	4.59905	478.151	6.20703e-22	1.10169e-18	clusterDLX6-AS1+ neurons_vs_others	DLX6-AS1+ neurons
ZCCHC12	ZCCHC12	4.59958	5.64759	571.13	7.49574e-22	1.1404e-18	clusterDLX6-AS1+ neurons_vs_others	DLX6-AS1+ neurons
AC004470.1	AC004470.1	5.14535	2.84131	450.393	7.71015e-22	1.1404e-18	clusterDLX6-AS1+ neurons_vs_others	DLX6-AS1+ neurons
MARCH4	MARCH4	3.02112	6.31068	489.16	1.24777e-21	1.70358e-18	clusterDLX6-AS1+ neurons_vs_others	DLX6-AS1+ neurons
PTPRN	PTPRN	3.8262	6.49945	480.899	1.55667e-21	1.97353e-18	clusterDLX6-AS1+ neurons_vs_others	DLX6-AS1+ neurons
AC022469.2	AC022469.2	3.64998	4.86525	467.112	2.00512e-21	2.37259e-18	clusterDLX6-AS1+ neurons_vs_others	DLX6-AS1+ neurons
TUBB2A	TUBB2A	2.99437	6.56411	423.142	2.16545e-21	2.40216e-18	clusterDLX6-AS1+ neurons_vs_others	DLX6-AS1+ neurons
AC008056.1	AC008056.1	2.31138	8.38635	486.147	2.41003e-21	2.51621e-18	clusterDLX6-AS1+ neurons_vs_others	DLX6-AS1+ neurons
SVOP	SVOP	3.21891	6.03295	460.639	3.06841e-21	2.94233e-18	clusterDLX6-AS1+ neurons_vs_others	DLX6-AS1+ neurons
PTCHD1-AS	PTCHD1-AS	3.44789	5.53347	621.92	3.14971e-21	2.94233e-18	clusterDLX6-AS1+ neurons_vs_others	DLX6-AS1+ neurons
TSPAN7	TSPAN7	2.58558	6.56987	392.362	7.50572e-21	6.66095e-18	clusterDLX6-AS1+ neurons_vs_others	DLX6-AS1+ neurons
SCN2A	SCN2A	2.28626	6.98268	383.56	1.08879e-20	9.20238e-18	clusterDLX6-AS1+ neurons_vs_others	DLX6-AS1+ neurons
LINC01201	LINC01201	5.64266	4.25663	486.725	1.64221e-20	1.32489e-17	clusterDLX6-AS1+ neurons_vs_others	DLX6-AS1+ neurons
L1CAM	L1CAM	2.90843	5.76138	370.458	1.92232e-20	1.42609e-17	clusterDLX6-AS1+ neurons_vs_others	DLX6-AS1+ neurons
LINC00599	LINC00599	2.67992	5.58006	370.387	1.92834e-20	1.42609e-17	clusterDLX6-AS1+ neurons_vs_others	DLX6-AS1+ neurons
TMEM59L	TMEM59L	2.56049	6.69364	368.718	2.07592e-20	1.47382e-17	clusterDLX6-AS1+ neurons_vs_others	DLX6-AS1+ neurons
PHACTR3	PHACTR3	2.16744	6.11126	347.735	5.38958e-20	3.64388e-17	clusterDLX6-AS1+ neurons_vs_others	DLX6-AS1+ neurons
LINC02641	LINC02641	2.753	4.52772	347.134	5.54312e-20	3.64388e-17	clusterDLX6-AS1+ neurons_vs_others	DLX6-AS1+ neurons
AC008056.2	AC008056.2	2.47848	5.62816	336.72	9.08384e-20	5.75818e-17	clusterDLX6-AS1+ neurons_vs_others	DLX6-AS1+ neurons
DLX6	DLX6	5.05648	2.91254	366.18	1.10466e-19	6.76087e-17	clusterDLX6-AS1+ neurons_vs_others	DLX6-AS1+ neurons
SCG3	SCG3	2.58666	6.54989	327.125	1.44983e-19	8.57765e-17	clusterDLX6-AS1+ neurons_vs_others	DLX6-AS1+ neurons
HECW1	HECW1	2.20518	6.42561	311.653	3.16472e-19	1.81195e-16	clusterDLX6-AS1+ neurons_vs_others	DLX6-AS1+ neurons
CHGB	CHGB	3.62089	6.36674	341.197	3.28755e-19	1.82346e-16	clusterDLX6-AS1+ neurons_vs_others	DLX6-AS1+ neurons
POLR1D	POLR1D	1.81408	5.88181	298.578	6.29284e-19	3.38459e-16	clusterDLX6-AS1+ neurons_vs_others	DLX6-AS1+ neurons
ADAM22	ADAM22	1.5365	7.34822	292.82	8.59126e-19	4.46751e-16	clusterDLX6-AS1+ neurons_vs_others	DLX6-AS1+ neurons
ATP1A3	ATP1A3	2.58695	6.23528	292.36	8.80968e-19	4.46751e-16	clusterDLX6-AS1+ neurons_vs_others	DLX6-AS1+ neurons
MLLT11	MLLT11	2.2976	5.5291	290.935	9.52415e-19	4.69567e-16	clusterDLX6-AS1+ neurons_vs_others	DLX6-AS1+ neurons
ANK1	ANK1	2.52765	5.53916	287.709	1.13781e-18	5.45809e-16	clusterDLX6-AS1+ neurons_vs_others	DLX6-AS1+ neurons
TRPC4	TRPC4	2.76608	4.75671	313.402	1.69791e-18	7.93056e-16	clusterDLX6-AS1+ neurons_vs_others	DLX6-AS1+ neurons
CCDC85A	CCDC85A	3.03602	5.98392	496.785	1.81048e-18	8.23955e-16	clusterDLX6-AS1+ neurons_vs_others	DLX6-AS1+ neurons
ARHGAP36	ARHGAP36	6.30681	2.91653	432.4	1.8962e-18	8.41389e-16	clusterDLX6-AS1+ neurons_vs_others	DLX6-AS1+ neurons
SYT5	SYT5	3.21712	5.86836	302.692	2.0546e-18	8.89439e-16	clusterDLX6-AS1+ neurons_vs_others	DLX6-AS1+ neurons
SCG5	SCG5	2.27931	6.59949	278.385	2.42694e-18	1.01796e-15	clusterDLX6-AS1+ neurons_vs_others	DLX6-AS1+ neurons
MAPT	MAPT	1.89403	7.40635	274.045	2.46617e-18	1.01796e-15	clusterDLX6-AS1+ neurons_vs_others	DLX6-AS1+ neurons
SYP	SYP	1.91443	6.51079	266.76	3.77803e-18	1.52401e-15	clusterDLX6-AS1+ neurons_vs_others	DLX6-AS1+ neurons
IQSEC3	IQSEC3	2.98296	5.83217	287.179	4.56604e-18	1.80095e-15	clusterDLX6-AS1+ neurons_vs_others	DLX6-AS1+ neurons
SYCP2	SYCP2	2.11068	5.70509	262.652	4.82748e-18	1.83506e-15	clusterDLX6-AS1+ neurons_vs_others	DLX6-AS1+ neurons
AC069155.1	AC069155.1	2.74471	4.95188	263.861	4.85931e-18	1.83506e-15	clusterDLX6-AS1+ neurons_vs_others	DLX6-AS1+ neurons
DLGAP2	DLGAP2	3.29133	8.4938	601.15	5.10423e-18	1.8874e-15	clusterDLX6-AS1+ neurons_vs_others	DLX6-AS1+ neurons
NMNAT3	NMNAT3	1.34645	7.49974	261.322	5.23001e-18	1.89444e-15	clusterDLX6-AS1+ neurons_vs_others	DLX6-AS1+ neurons
TUBB2B	TUBB2B	1.53375	7.10074	259.19	5.95076e-18	2.07098e-15	clusterDLX6-AS1+ neurons_vs_others	DLX6-AS1+ neurons
STMN4	STMN4	3.24067	5.73193	277.761	7.55774e-18	2.57966e-15	clusterDLX6-AS1+ neurons_vs_others	DLX6-AS1+ neurons
XKR4	XKR4	1.84832	8.71266	281.341	8.09301e-18	2.71024e-15	clusterDLX6-AS1+ neurons_vs_others	DLX6-AS1+ neurons
AC016642.1	AC016642.1	1.83516	7.21349	250.536	1.01496e-17	3.33603e-15	clusterDLX6-AS1+ neurons_vs_others	DLX6-AS1+ neurons
AC016650.1	AC016650.1	4.23453	5.32082	375.595	1.27477e-17	4.1138e-15	clusterDLX6-AS1+ neurons_vs_others	DLX6-AS1+ neurons
RGS7	RGS7	2.12138	8.06806	323.57	1.32731e-17	4.20685e-15	clusterDLX6-AS1+ neurons_vs_others	DLX6-AS1+ neurons
GNAO1	GNAO1	1.48591	6.85017	242.182	1.72622e-17	5.3752e-15	clusterDLX6-AS1+ neurons_vs_others	DLX6-AS1+ neurons
NSG2	NSG2	3.6845	4.42047	256.578	2.48857e-17	7.61544e-15	clusterDLX6-AS1+ neurons_vs_others	DLX6-AS1+ neurons
SCML4	SCML4	3.33857	4.62353	252.482	3.16512e-17	9.52163e-15	clusterDLX6-AS1+ neurons_vs_others	DLX6-AS1+ neurons
CYSLTR2	CYSLTR2	2.0432	6.10422	242.699	3.9954e-17	1.18191e-14	clusterDLX6-AS1+ neurons_vs_others	DLX6-AS1+ neurons
GNAS	GNAS	1.31007	9.53275	226.405	4.92353e-17	1.43259e-14	clusterDLX6-AS1+ neurons_vs_others	DLX6-AS1+ neurons
TTC9B	TTC9B	3.43079	5.06058	242.957	5.61284e-17	1.60455e-14	clusterDLX6-AS1+ neurons_vs_others	DLX6-AS1+ neurons
PLCXD3	PLCXD3	3.28773	5.01042	354.758	5.69533e-17	1.60455e-14	clusterDLX6-AS1+ neurons_vs_others	DLX6-AS1+ neurons
RASGRF1	RASGRF1	3.89512	3.82973	228.294	1.41091e-16	3.91286e-14	clusterDLX6-AS1+ neurons_vs_others	DLX6-AS1+ neurons
VAT1L	VAT1L	1.71101	8.43391	235.426	1.90798e-16	5.20997e-14	clusterDLX6-AS1+ neurons_vs_others	DLX6-AS1+ neurons
GAD2	GAD2	4.65413	6.94372	634.926	2.21508e-16	5.9569e-14	clusterDLX6-AS1+ neurons_vs_others	DLX6-AS1+ neurons
MARCH11	MARCH11	3.48173	4.81576	266.864	2.26797e-16	5.95877e-14	clusterDLX6-AS1+ neurons_vs_others	DLX6-AS1+ neurons
PTPRN2	PTPRN2	1.20621	9.20381	204.922	2.28293e-16	5.95877e-14	clusterDLX6-AS1+ neurons_vs_others	DLX6-AS1+ neurons
NRP2	NRP2	2.57874	4.85227	243.213	2.34741e-16	6.03829e-14	clusterDLX6-AS1+ neurons_vs_others	DLX6-AS1+ neurons
PTCHD1	PTCHD1	3.91299	2.40137	203.291	2.57917e-16	6.53967e-14	clusterDLX6-AS1+ neurons_vs_others	DLX6-AS1+ neurons
DIRAS3	DIRAS3	6.22639	2.15773	291.016	3.11691e-16	7.79184e-14	clusterDLX6-AS1+ neurons_vs_others	DLX6-AS1+ neurons
DLX1	DLX1	5.35135	2.39602	234.623	3.28574e-16	8.09982e-14	clusterDLX6-AS1+ neurons_vs_others	DLX6-AS1+ neurons
DSCAM	DSCAM	2.23586	8.90315	273.849	5.32183e-16	1.29393e-13	clusterDLX6-AS1+ neurons_vs_others	DLX6-AS1+ neurons
ACTL6B	ACTL6B	3.15221	4.70368	206.423	6.17325e-16	1.48066e-13	clusterDLX6-AS1+ neurons_vs_others	DLX6-AS1+ neurons
INA	INA	2.92577	5.54666	205.725	6.48541e-16	1.5254e-13	clusterDLX6-AS1+ neurons_vs_others	DLX6-AS1+ neurons
ATCAY	ATCAY	1.5833	6.44518	191.076	6.61219e-16	1.5254e-13	clusterDLX6-AS1+ neurons_vs_others	DLX6-AS1+ neurons
DSCAML1	DSCAML1	1.93654	4.93006	190.832	6.74083e-16	1.5254e-13	clusterDLX6-AS1+ neurons_vs_others	DLX6-AS1+ neurons
RADX	RADX	2.06965	5.84375	204.292	6.77343e-16	1.5254e-13	clusterDLX6-AS1+ neurons_vs_others	DLX6-AS1+ neurons
HMX3	HMX3	6.77677	1.68572	245	6.78949e-16	1.5254e-13	clusterDLX6-AS1+ neurons_vs_others	DLX6-AS1+ neurons
PTPRO	PTPRO	1.303	7.90482	189.357	7.57963e-16	1.661e-13	clusterDLX6-AS1+ neurons_vs_others	DLX6-AS1+ neurons
GAD1	GAD1	3.03674	5.85663	344.297	7.58018e-16	1.661e-13	clusterDLX6-AS1+ neurons_vs_others	DLX6-AS1+ neurons
SLC32A1	SLC32A1	5.10902	2.25185	240.229	8.81781e-16	1.90863e-13	clusterDLX6-AS1+ neurons_vs_others	DLX6-AS1+ neurons
SRRM4	SRRM4	1.70759	7.86782	206.548	1.04794e-15	2.24096e-13	clusterDLX6-AS1+ neurons_vs_others	DLX6-AS1+ neurons
DLGAP1-AS4	DLGAP1-AS4	2.47681	6.5566	276.19	1.18346e-15	2.50062e-13	clusterDLX6-AS1+ neurons_vs_others	DLX6-AS1+ neurons
PNOC	PNOC	3.05191	2.99888	182.356	1.33654e-15	2.79085e-13	clusterDLX6-AS1+ neurons_vs_others	DLX6-AS1+ neurons
SCN3B	SCN3B	1.99294	5.50059	179.837	1.64656e-15	3.39824e-13	clusterDLX6-AS1+ neurons_vs_others	DLX6-AS1+ neurons
GLCE	GLCE	1.83971	5.50396	185.752	1.76229e-15	3.59527e-13	clusterDLX6-AS1+ neurons_vs_others	DLX6-AS1+ neurons
ST8SIA3	ST8SIA3	2.93702	5.02156	191.47	1.83444e-15	3.69994e-13	clusterDLX6-AS1+ neurons_vs_others	DLX6-AS1+ neurons
PLPPR5	PLPPR5	2.28273	4.91731	177.122	2.06739e-15	4.12293e-13	clusterDLX6-AS1+ neurons_vs_others	DLX6-AS1+ neurons
DLGAP2-AS1	DLGAP2-AS1	2.5454	4.45327	175.64	2.34372e-15	4.61907e-13	clusterDLX6-AS1+ neurons_vs_others	DLX6-AS1+ neurons
MBNL3	MBNL3	1.7779	7.12927	215.658	2.36822e-15	4.61907e-13	clusterDLX6-AS1+ neurons_vs_others	DLX6-AS1+ neurons
KIF5C	KIF5C	1.23825	8.35377	174.939	2.48785e-15	4.79966e-13	clusterDLX6-AS1+ neurons_vs_others	DLX6-AS1+ neurons
DLX2	DLX2	5.15984	1.77072	186.288	2.72174e-15	5.19443e-13	clusterDLX6-AS1+ neurons_vs_others	DLX6-AS1+ neurons
ENOX2	ENOX2	1.39568	6.38257	173.747	2.75454e-15	5.20111e-13	clusterDLX6-AS1+ neurons_vs_others	DLX6-AS1+ neurons
GRID1-AS1	GRID1-AS1	3.32737	3.94071	182.285	3.71508e-15	6.94094e-13	clusterDLX6-AS1+ neurons_vs_others	DLX6-AS1+ neurons
AF123462.1	AF123462.1	3.58544	3.44565	181.307	4.01205e-15	7.41769e-13	clusterDLX6-AS1+ neurons_vs_others	DLX6-AS1+ neurons
AP001407.1	AP001407.1	4.56503	5.13155	365.846	4.07436e-15	7.45523e-13	clusterDLX6-AS1+ neurons_vs_others	DLX6-AS1+ neurons
PALMD	PALMD	2.75761	3.82207	182.398	4.58915e-15	8.29527e-13	clusterDLX6-AS1+ neurons_vs_others	DLX6-AS1+ neurons
KCND3	KCND3	2.53882	4.32274	173.087	4.62692e-15	8.29527e-13	clusterDLX6-AS1+ neurons_vs_others	DLX6-AS1+ neurons
CNGB1	CNGB1	3.41927	5.12073	197.943	5.74784e-15	1.02018e-12	clusterDLX6-AS1+ neurons_vs_others	DLX6-AS1+ neurons
MAP1LC3A	MAP1LC3A	1.24011	6.82994	163.385	6.85182e-15	1.20409e-12	clusterDLX6-AS1+ neurons_vs_others	DLX6-AS1+ neurons
MDGA2	MDGA2	2.09259	9.05189	274.066	7.47588e-15	1.30088e-12	clusterDLX6-AS1+ neurons_vs_others	DLX6-AS1+ neurons
DCX	DCX	1.59622	8.60479	189.791	7.58125e-15	1.30103e-12	clusterDLX6-AS1+ neurons_vs_others	DLX6-AS1+ neurons
CELF3	CELF3	2.10355	5.23413	162.038	7.74015e-15	1.30838e-12	clusterDLX6-AS1+ neurons_vs_others	DLX6-AS1+ neurons
KCNJ6	KCNJ6	4.43965	5.94523	424.848	8.02318e-15	1.34343e-12	clusterDLX6-AS1+ neurons_vs_others	DLX6-AS1+ neurons
AC010181.1	AC010181.1	4.15702	1.96123	171.096	9.1522e-15	1.51815e-12	clusterDLX6-AS1+ neurons_vs_others	DLX6-AS1+ neurons
RUNDC3B	RUNDC3B	1.64868	7.1204	174.927	9.52697e-15	1.56569e-12	clusterDLX6-AS1+ neurons_vs_others	DLX6-AS1+ neurons
CTNNA3	CTNNA3	1.46806	8.20034	181.745	9.73376e-15	1.57059e-12	clusterDLX6-AS1+ neurons_vs_others	DLX6-AS1+ neurons
SHANK2	SHANK2	1.16695	7.57977	158.175	1.10329e-14	1.76417e-12	clusterDLX6-AS1+ neurons_vs_others	DLX6-AS1+ neurons
EEF1A2	EEF1A2	2.96152	4.89468	167.983	1.1866e-14	1.88044e-12	clusterDLX6-AS1+ neurons_vs_others	DLX6-AS1+ neurons
CALN1	CALN1	1.53539	6.64045	166.27	1.51296e-14	2.37642e-12	clusterDLX6-AS1+ neurons_vs_others	DLX6-AS1+ neurons
AL445433.2	AL445433.2	2.37969	3.66993	153.948	1.63942e-14	2.53026e-12	clusterDLX6-AS1+ neurons_vs_others	DLX6-AS1+ neurons
NNAT	NNAT	1.24828	8.93109	150.981	2.17633e-14	3.32997e-12	clusterDLX6-AS1+ neurons_vs_others	DLX6-AS1+ neurons
FAM155A	FAM155A	1.84989	11.4704	224.009	2.50455e-14	3.79943e-12	clusterDLX6-AS1+ neurons_vs_others	DLX6-AS1+ neurons
AC008056.3	AC008056.3	3.1157	4.09264	159.163	2.5328e-14	3.80971e-12	clusterDLX6-AS1+ neurons_vs_others	DLX6-AS1+ neurons
RXFP1	RXFP1	2.83394	3.73899	161.321	2.75473e-14	4.10806e-12	clusterDLX6-AS1+ neurons_vs_others	DLX6-AS1+ neurons
RBP1	RBP1	2.50367	5.18006	173.565	3.34665e-14	4.90906e-12	clusterDLX6-AS1+ neurons_vs_others	DLX6-AS1+ neurons
AP000820.2	AP000820.2	4.1044	6.27326	426.357	3.5976e-14	5.23392e-12	clusterDLX6-AS1+ neurons_vs_others	DLX6-AS1+ neurons
NRSN1	NRSN1	2.95709	4.94059	165.73	3.67454e-14	5.3024e-12	clusterDLX6-AS1+ neurons_vs_others	DLX6-AS1+ neurons
AC012368.1	AC012368.1	2.15127	4.66626	144.272	4.20156e-14	5.96588e-12	clusterDLX6-AS1+ neurons_vs_others	DLX6-AS1+ neurons
MYT1	MYT1	1.81076	5.11438	143.594	4.49659e-14	6.33413e-12	clusterDLX6-AS1+ neurons_vs_others	DLX6-AS1+ neurons
ELAVL3	ELAVL3	1.12778	7.08328	143.119	4.71583e-14	6.59065e-12	clusterDLX6-AS1+ neurons_vs_others	DLX6-AS1+ neurons
SMPD3	SMPD3	2.66753	5.4122	151.057	5.24664e-14	7.27521e-12	clusterDLX6-AS1+ neurons_vs_others	DLX6-AS1+ neurons
POU2F2	POU2F2	1.92099	6.21012	170.026	5.44304e-14	7.48904e-12	clusterDLX6-AS1+ neurons_vs_others	DLX6-AS1+ neurons
SYBU	SYBU	1.59013	6.56232	154.933	5.53276e-14	7.55391e-12	clusterDLX6-AS1+ neurons_vs_others	DLX6-AS1+ neurons
ATP1B1	ATP1B1	1.22774	6.56599	141.253	5.6945e-14	7.71539e-12	clusterDLX6-AS1+ neurons_vs_others	DLX6-AS1+ neurons
GABRG2	GABRG2	3.52185	4.38779	160.075	6.15767e-14	8.27974e-12	clusterDLX6-AS1+ neurons_vs_others	DLX6-AS1+ neurons
DLX6-AS1	DLX6-AS1	5.17349	6.52982	504.963	6.47159e-14	8.63641e-12	clusterDLX6-AS1+ neurons_vs_others	DLX6-AS1+ neurons
HS6ST2	HS6ST2	3.75803	7.5157	451.38	6.79865e-14	8.99601e-12	clusterDLX6-AS1+ neurons_vs_others	DLX6-AS1+ neurons
AC113404.1	AC113404.1	2.78694	4.35194	159.459	6.84242e-14	8.99601e-12	clusterDLX6-AS1+ neurons_vs_others	DLX6-AS1+ neurons
NELL1	NELL1	1.96966	6.16412	168.381	7.44532e-14	9.65208e-12	clusterDLX6-AS1+ neurons_vs_others	DLX6-AS1+ neurons
GPR149	GPR149	3.44099	3.35242	147.277	7.4502e-14	9.65208e-12	clusterDLX6-AS1+ neurons_vs_others	DLX6-AS1+ neurons
GRIN3A	GRIN3A	3.17478	5.53743	260.753	7.6723e-14	9.8678e-12	clusterDLX6-AS1+ neurons_vs_others	DLX6-AS1+ neurons
MIR137HG	MIR137HG	2.55352	7.70869	286.071	8.15697e-14	1.04157e-11	clusterDLX6-AS1+ neurons_vs_others	DLX6-AS1+ neurons
NRG2	NRG2	2.11663	4.45305	137.242	8.59993e-14	1.09029e-11	clusterDLX6-AS1+ neurons_vs_others	DLX6-AS1+ neurons
TUBA1A	TUBA1A	1.144	9.07201	137.011	8.80906e-14	1.10888e-11	clusterDLX6-AS1+ neurons_vs_others	DLX6-AS1+ neurons
RAB6B	RAB6B	1.65067	4.90785	135.157	1.06955e-13	1.33686e-11	clusterDLX6-AS1+ neurons_vs_others	DLX6-AS1+ neurons
AC084361.1	AC084361.1	1.61959	6.74798	144.781	1.13624e-13	1.41029e-11	clusterDLX6-AS1+ neurons_vs_others	DLX6-AS1+ neurons
ATP2B1	ATP2B1	1.05619	7.81869	133.928	1.21789e-13	1.48888e-11	clusterDLX6-AS1+ neurons_vs_others	DLX6-AS1+ neurons
EDARADD	EDARADD	2.49982	4.06774	144.185	1.22472e-13	1.48888e-11	clusterDLX6-AS1+ neurons_vs_others	DLX6-AS1+ neurons
NALCN	NALCN	2.05128	7.47952	214.993	1.2774e-13	1.54235e-11	clusterDLX6-AS1+ neurons_vs_others	DLX6-AS1+ neurons
KCNC2	KCNC2	2.2923	6.00837	132.687	1.38975e-13	1.66667e-11	clusterDLX6-AS1+ neurons_vs_others	DLX6-AS1+ neurons
AC022679.2	AC022679.2	1.91471	4.98098	131.313	1.61046e-13	1.9184e-11	clusterDLX6-AS1+ neurons_vs_others	DLX6-AS1+ neurons
NFASC	NFASC	1.32374	6.70482	131.131	1.64234e-13	1.94333e-11	clusterDLX6-AS1+ neurons_vs_others	DLX6-AS1+ neurons
NAV1	NAV1	1.15933	7.51283	129.807	1.89538e-13	2.22789e-11	clusterDLX6-AS1+ neurons_vs_others	DLX6-AS1+ neurons
RND3	RND3	1.77175	4.08632	129.622	1.93398e-13	2.2583e-11	clusterDLX6-AS1+ neurons_vs_others	DLX6-AS1+ neurons
ATP8A2	ATP8A2	1.19206	8.09104	129.555	1.94817e-13	2.26e-11	clusterDLX6-AS1+ neurons_vs_others	DLX6-AS1+ neurons
CACNA1E	CACNA1E	1.73864	6.68285	131.042	2.11802e-13	2.44108e-11	clusterDLX6-AS1+ neurons_vs_others	DLX6-AS1+ neurons
GRID1	GRID1	2.13915	7.04422	214.586	2.14533e-13	2.45661e-11	clusterDLX6-AS1+ neurons_vs_others	DLX6-AS1+ neurons
SERTAD4	SERTAD4	4.45135	1.36394	136.17	2.18245e-13	2.48309e-11	clusterDLX6-AS1+ neurons_vs_others	DLX6-AS1+ neurons
ABCB1	ABCB1	1.73153	6.56555	150.954	2.73204e-13	3.08859e-11	clusterDLX6-AS1+ neurons_vs_others	DLX6-AS1+ neurons
POMC	POMC	2.44123	6.20462	133.605	2.82585e-13	3.17443e-11	clusterDLX6-AS1+ neurons_vs_others	DLX6-AS1+ neurons
SGSM1	SGSM1	1.20777	6.59551	125.532	3.03507e-13	3.38802e-11	clusterDLX6-AS1+ neurons_vs_others	DLX6-AS1+ neurons
RIMS1	RIMS1	1.13793	8.44793	125.443	3.0652e-13	3.39478e-11	clusterDLX6-AS1+ neurons_vs_others	DLX6-AS1+ neurons
DPYSL3	DPYSL3	1.23609	7.10474	125.171	3.1598e-13	3.46193e-11	clusterDLX6-AS1+ neurons_vs_others	DLX6-AS1+ neurons
PGRMC1	PGRMC1	1.42069	6.11283	123.157	3.96366e-13	4.2897e-11	clusterDLX6-AS1+ neurons_vs_others	DLX6-AS1+ neurons
HNRNPK	HNRNPK	1.1141	7.47013	122.865	4.09736e-13	4.40752e-11	clusterDLX6-AS1+ neurons_vs_others	DLX6-AS1+ neurons
SERPINE2	SERPINE2	1.6686	6.33646	137.628	4.62403e-13	4.94409e-11	clusterDLX6-AS1+ neurons_vs_others	DLX6-AS1+ neurons
ROBO1	ROBO1	2.38843	11.1874	262.735	4.96773e-13	5.27977e-11	clusterDLX6-AS1+ neurons_vs_others	DLX6-AS1+ neurons
STXBP5-AS1	STXBP5-AS1	1.37877	7.3449	127.12	5.13102e-13	5.42086e-11	clusterDLX6-AS1+ neurons_vs_others	DLX6-AS1+ neurons
KCNMA1	KCNMA1	1.7038	7.26517	157.035	5.2372e-13	5.5003e-11	clusterDLX6-AS1+ neurons_vs_others	DLX6-AS1+ neurons
KIF21B	KIF21B	1.72493	5.05047	120.551	5.33814e-13	5.57334e-11	clusterDLX6-AS1+ neurons_vs_others	DLX6-AS1+ neurons
DLGAP1-AS5	DLGAP1-AS5	2.18337	6.60684	196.341	5.5873e-13	5.79935e-11	clusterDLX6-AS1+ neurons_vs_others	DLX6-AS1+ neurons
KIAA1549L	KIAA1549L	1.09426	7.02203	119.893	5.7594e-13	5.94323e-11	clusterDLX6-AS1+ neurons_vs_others	DLX6-AS1+ neurons
CPE	CPE	1.0393	7.36344	118.767	6.56375e-13	6.73062e-11	clusterDLX6-AS1+ neurons_vs_others	DLX6-AS1+ neurons
STMN2	STMN2	2.03006	8.91605	201.961	6.59827e-13	6.73062e-11	clusterDLX6-AS1+ neurons_vs_others	DLX6-AS1+ neurons
VAT1	VAT1	2.40081	3.8603	118.422	6.83337e-13	6.9306e-11	clusterDLX6-AS1+ neurons_vs_others	DLX6-AS1+ neurons
AC010941.1	AC010941.1	3.2503	2.70217	125.024	6.90917e-13	6.96766e-11	clusterDLX6-AS1+ neurons_vs_others	DLX6-AS1+ neurons
DYNC1I1	DYNC1I1	1.84555	6.57052	169.438	7.06852e-13	7.08372e-11	clusterDLX6-AS1+ neurons_vs_others	DLX6-AS1+ neurons
ABLIM3	ABLIM3	1.99738	4.8329	118.084	7.10906e-13	7.08372e-11	clusterDLX6-AS1+ neurons_vs_others	DLX6-AS1+ neurons
PPFIA2-AS1	PPFIA2-AS1	1.23836	6.84687	118.042	7.14398e-13	7.08372e-11	clusterDLX6-AS1+ neurons_vs_others	DLX6-AS1+ neurons
AC092832.2	AC092832.2	3.57027	1.93414	117.978	7.19713e-13	7.09677e-11	clusterDLX6-AS1+ neurons_vs_others	DLX6-AS1+ neurons
UCHL1	UCHL1	1.25147	6.81745	118.525	7.42582e-13	7.28182e-11	clusterDLX6-AS1+ neurons_vs_others	DLX6-AS1+ neurons
PAK5	PAK5	1.12344	7.21031	117.41	7.69391e-13	7.50325e-11	clusterDLX6-AS1+ neurons_vs_others	DLX6-AS1+ neurons
TUBB3	TUBB3	1.72221	7.73542	166.425	7.92946e-13	7.69071e-11	clusterDLX6-AS1+ neurons_vs_others	DLX6-AS1+ neurons
ITGBL1	ITGBL1	3.04899	3.47547	123.178	8.42773e-13	8.12956e-11	clusterDLX6-AS1+ neurons_vs_others	DLX6-AS1+ neurons
CELF5	CELF5	1.08414	7.22904	115.462	9.68818e-13	9.2949e-11	clusterDLX6-AS1+ neurons_vs_others	DLX6-AS1+ neurons
ANK3	ANK3	1.66987	9.70511	167.792	1.24277e-12	1.17957e-10	clusterDLX6-AS1+ neurons_vs_others	DLX6-AS1+ neurons
LINC02197	LINC02197	5.52515	3.5435	248.832	1.25683e-12	1.18657e-10	clusterDLX6-AS1+ neurons_vs_others	DLX6-AS1+ neurons
DNAJC12	DNAJC12	2.91444	3.82154	119.055	1.32504e-12	1.23779e-10	clusterDLX6-AS1+ neurons_vs_others	DLX6-AS1+ neurons
AC069228.1	AC069228.1	1.16823	8.45053	113.364	1.36927e-12	1.27242e-10	clusterDLX6-AS1+ neurons_vs_others	DLX6-AS1+ neurons
SLC6A17	SLC6A17	2.95228	3.80877	117.562	1.56555e-12	1.43974e-10	clusterDLX6-AS1+ neurons_vs_others	DLX6-AS1+ neurons
NRXN1	NRXN1	1.05215	10.3576	111.431	1.57606e-12	1.44193e-10	clusterDLX6-AS1+ neurons_vs_others	DLX6-AS1+ neurons
PPFIA2	PPFIA2	1.0504	8.50393	111.323	1.59707e-12	1.44902e-10	clusterDLX6-AS1+ neurons_vs_others	DLX6-AS1+ neurons
FGF14	FGF14	1.64494	8.64422	158.528	1.62002e-12	1.45221e-10	clusterDLX6-AS1+ neurons_vs_others	DLX6-AS1+ neurons
AC011369.1	AC011369.1	1.30972	6.72569	118.454	1.72054e-12	1.52689e-10	clusterDLX6-AS1+ neurons_vs_others	DLX6-AS1+ neurons
CLSTN2	CLSTN2	3.49079	9.10624	328.944	1.86835e-12	1.64212e-10	clusterDLX6-AS1+ neurons_vs_others	DLX6-AS1+ neurons
KIF1A	KIF1A	1.07184	6.75264	110.046	1.86888e-12	1.64212e-10	clusterDLX6-AS1+ neurons_vs_others	DLX6-AS1+ neurons
TH	TH	3.63512	3.79479	122.692	1.96216e-12	1.71559e-10	clusterDLX6-AS1+ neurons_vs_others	DLX6-AS1+ neurons
NOVA1	NOVA1	1.03759	9.54382	109.525	1.99328e-12	1.73425e-10	clusterDLX6-AS1+ neurons_vs_others	DLX6-AS1+ neurons
GPR137C	GPR137C	1.17765	7.38762	113.985	2.14299e-12	1.85541e-10	clusterDLX6-AS1+ neurons_vs_others	DLX6-AS1+ neurons
LRRTM3	LRRTM3	3.21506	3.16977	114.039	2.33667e-12	2.00531e-10	clusterDLX6-AS1+ neurons_vs_others	DLX6-AS1+ neurons
CPNE7	CPNE7	3.33117	3.55632	120.429	2.48429e-12	2.11989e-10	clusterDLX6-AS1+ neurons_vs_others	DLX6-AS1+ neurons
SCG2	SCG2	3.96203	7.52043	269.737	2.82371e-12	2.39799e-10	clusterDLX6-AS1+ neurons_vs_others	DLX6-AS1+ neurons
TRMT9B	TRMT9B	2.36185	3.2856	106.553	2.89269e-12	2.44487e-10	clusterDLX6-AS1+ neurons_vs_others	DLX6-AS1+ neurons
AL354733.3	AL354733.3	1.04272	8.45132	106.383	2.95579e-12	2.48636e-10	clusterDLX6-AS1+ neurons_vs_others	DLX6-AS1+ neurons
FAM135B	FAM135B	1.25851	6.58042	106.158	3.04151e-12	2.53445e-10	clusterDLX6-AS1+ neurons_vs_others	DLX6-AS1+ neurons
CHD5	CHD5	1.51013	5.36126	105.354	3.36926e-12	2.79444e-10	clusterDLX6-AS1+ neurons_vs_others	DLX6-AS1+ neurons
AC021678.2	AC021678.2	3.21269	2.87841	110.39	3.57458e-12	2.95094e-10	clusterDLX6-AS1+ neurons_vs_others	DLX6-AS1+ neurons
KRTAP5-AS1	KRTAP5-AS1	2.85488	4.1073	109.907	3.78468e-12	3.10992e-10	clusterDLX6-AS1+ neurons_vs_others	DLX6-AS1+ neurons
AC061961.1	AC061961.1	2.80742	4.79026	109.499	3.97211e-12	3.23951e-10	clusterDLX6-AS1+ neurons_vs_others	DLX6-AS1+ neurons
VWA5B1	VWA5B1	2.84231	4.08892	109.485	3.97889e-12	3.23951e-10	clusterDLX6-AS1+ neurons_vs_others	DLX6-AS1+ neurons
NPM2	NPM2	2.61236	5.22243	109.423	4.00811e-12	3.2484e-10	clusterDLX6-AS1+ neurons_vs_others	DLX6-AS1+ neurons
KSR2	KSR2	1.29462	7.14622	116.574	4.14413e-12	3.34337e-10	clusterDLX6-AS1+ neurons_vs_others	DLX6-AS1+ neurons
AL589765.1	AL589765.1	1.42277	6.17102	103.437	4.31126e-12	3.46247e-10	clusterDLX6-AS1+ neurons_vs_others	DLX6-AS1+ neurons
C1QTNF4	C1QTNF4	2.13293	4.39483	103.379	4.34386e-12	3.47294e-10	clusterDLX6-AS1+ neurons_vs_others	DLX6-AS1+ neurons
NSG1	NSG1	2.94922	4.99235	121.778	4.5821e-12	3.64698e-10	clusterDLX6-AS1+ neurons_vs_others	DLX6-AS1+ neurons
GAP43	GAP43	2.47906	7.88506	190.64	4.75847e-12	3.77045e-10	clusterDLX6-AS1+ neurons_vs_others	DLX6-AS1+ neurons
ATP6V0C	ATP6V0C	2.08713	4.27913	102.342	4.9709e-12	3.91913e-10	clusterDLX6-AS1+ neurons_vs_others	DLX6-AS1+ neurons
SCN9A	SCN9A	1.10404	7.92099	102.313	4.99027e-12	3.91913e-10	clusterDLX6-AS1+ neurons_vs_others	DLX6-AS1+ neurons
PPP2R2C	PPP2R2C	1.72724	5.16453	104.962	5.13656e-12	4.01624e-10	clusterDLX6-AS1+ neurons_vs_others	DLX6-AS1+ neurons
TRIM67	TRIM67	3.0708	3.9018	113.63	5.15942e-12	4.01643e-10	clusterDLX6-AS1+ neurons_vs_others	DLX6-AS1+ neurons
DIRAS2	DIRAS2	1.8423	4.56427	101.93	5.24605e-12	4.06603e-10	clusterDLX6-AS1+ neurons_vs_others	DLX6-AS1+ neurons
MAST1	MAST1	1.23347	6.37572	100.979	5.94481e-12	4.54803e-10	clusterDLX6-AS1+ neurons_vs_others	DLX6-AS1+ neurons
ECEL1	ECEL1	2.10983	5.64315	130.074	6.39669e-12	4.87274e-10	clusterDLX6-AS1+ neurons_vs_others	DLX6-AS1+ neurons
KIF5A	KIF5A	1.00622	6.68507	100.382	6.43229e-12	4.87892e-10	clusterDLX6-AS1+ neurons_vs_others	DLX6-AS1+ neurons
REEP1	REEP1	2.53482	5.55784	122.248	6.80835e-12	5.10664e-10	clusterDLX6-AS1+ neurons_vs_others	DLX6-AS1+ neurons
AC027251.1	AC027251.1	2.43217	3.53193	101.833	6.81882e-12	5.10664e-10	clusterDLX6-AS1+ neurons_vs_others	DLX6-AS1+ neurons
AC022433.1	AC022433.1	1.83125	7.53761	136.87	7.30909e-12	5.42799e-10	clusterDLX6-AS1+ neurons_vs_others	DLX6-AS1+ neurons
CACNG2	CACNG2	2.02471	4.10498	99.162	7.56624e-12	5.59555e-10	clusterDLX6-AS1+ neurons_vs_others	DLX6-AS1+ neurons
RAB3C	RAB3C	1.90681	8.23008	165.826	7.7877e-12	5.73543e-10	clusterDLX6-AS1+ neurons_vs_others	DLX6-AS1+ neurons
TMEM35A	TMEM35A	3.12917	3.80193	103.822	7.90257e-12	5.79598e-10	clusterDLX6-AS1+ neurons_vs_others	DLX6-AS1+ neurons
PRKAR2B	PRKAR2B	1.18254	6.89596	102.2	8.01069e-12	5.8511e-10	clusterDLX6-AS1+ neurons_vs_others	DLX6-AS1+ neurons
PLXNA2	PLXNA2	1.61172	5.57536	109.128	8.19999e-12	5.96482e-10	clusterDLX6-AS1+ neurons_vs_others	DLX6-AS1+ neurons
ZPBP	ZPBP	1.51086	5.67663	100.992	8.49995e-12	6.15778e-10	clusterDLX6-AS1+ neurons_vs_others	DLX6-AS1+ neurons
CALY	CALY	2.99089	5.50678	154.278	8.99777e-12	6.49193e-10	clusterDLX6-AS1+ neurons_vs_others	DLX6-AS1+ neurons
MFHAS1	MFHAS1	1.31104	5.72539	97.8678	9.99759e-12	7.1841e-10	clusterDLX6-AS1+ neurons_vs_others	DLX6-AS1+ neurons
DOCK11	DOCK11	1.95807	5.7271	132.843	1.02018e-11	7.27196e-10	clusterDLX6-AS1+ neurons_vs_others	DLX6-AS1+ neurons
NPFFR2	NPFFR2	3.10853	2.20915	96.793	1.04145e-11	7.3939e-10	clusterDLX6-AS1+ neurons_vs_others	DLX6-AS1+ neurons
LGI2	LGI2	3.67125	2.86638	109.438	1.04628e-11	7.39854e-10	clusterDLX6-AS1+ neurons_vs_others	DLX6-AS1+ neurons
AC006387.1	AC006387.1	1.08406	6.83536	96.6998	1.05474e-11	7.39943e-10	clusterDLX6-AS1+ neurons_vs_others	DLX6-AS1+ neurons
BUB3	BUB3	1.53386	4.71739	95.4217	1.25634e-11	8.77901e-10	clusterDLX6-AS1+ neurons_vs_others	DLX6-AS1+ neurons
CELF6	CELF6	1.54254	5.2782	95.2504	1.28631e-11	8.95321e-10	clusterDLX6-AS1+ neurons_vs_others	DLX6-AS1+ neurons
ERO1B	ERO1B	2.17665	6.78673	186.636	1.36893e-11	9.46354e-10	clusterDLX6-AS1+ neurons_vs_others	DLX6-AS1+ neurons
CALM1	CALM1	1.06993	5.89887	94.7722	1.37403e-11	9.46354e-10	clusterDLX6-AS1+ neurons_vs_others	DLX6-AS1+ neurons
UNC13A	UNC13A	1.66838	5.91251	107.783	1.37562e-11	9.46354e-10	clusterDLX6-AS1+ neurons_vs_others	DLX6-AS1+ neurons
AC068931.1	AC068931.1	3.76393	5.98068	210.247	1.38945e-11	9.52174e-10	clusterDLX6-AS1+ neurons_vs_others	DLX6-AS1+ neurons
ERICH2	ERICH2	2.8163	4.47581	136.727	1.44414e-11	9.85849e-10	clusterDLX6-AS1+ neurons_vs_others	DLX6-AS1+ neurons
ACHE	ACHE	3.44279	3.4037	110.661	1.5484e-11	1.04517e-09	clusterDLX6-AS1+ neurons_vs_others	DLX6-AS1+ neurons
PLPPR4	PLPPR4	2.16074	5.69085	140.199	1.5487e-11	1.04517e-09	clusterDLX6-AS1+ neurons_vs_others	DLX6-AS1+ neurons
CD24	CD24	2.21218	4.46662	93.7535	1.58268e-11	1.06405e-09	clusterDLX6-AS1+ neurons_vs_others	DLX6-AS1+ neurons
LHFPL4	LHFPL4	1.3636	6.15924	100.726	1.5926e-11	1.06668e-09	clusterDLX6-AS1+ neurons_vs_others	DLX6-AS1+ neurons
GABRB3	GABRB3	1.31662	8.50518	116.105	1.92484e-11	1.27955e-09	clusterDLX6-AS1+ neurons_vs_others	DLX6-AS1+ neurons
AC011944.1	AC011944.1	4.32647	1.54446	101.984	1.96262e-11	1.2998e-09	clusterDLX6-AS1+ neurons_vs_others	DLX6-AS1+ neurons
ACSL6	ACSL6	2.05282	4.05107	91.8391	2.07061e-11	1.36116e-09	clusterDLX6-AS1+ neurons_vs_others	DLX6-AS1+ neurons
RET	RET	3.47509	3	96.2106	2.08221e-11	1.36373e-09	clusterDLX6-AS1+ neurons_vs_others	DLX6-AS1+ neurons
PELI1	PELI1	1.21809	5.58565	91.2592	2.24804e-11	1.46155e-09	clusterDLX6-AS1+ neurons_vs_others	DLX6-AS1+ neurons
FRMD5	FRMD5	1.04387	8.78236	93.1888	2.32566e-11	1.5065e-09	clusterDLX6-AS1+ neurons_vs_others	DLX6-AS1+ neurons
AC026888.1	AC026888.1	3.23597	1.98631	90.9527	2.34821e-11	1.51558e-09	clusterDLX6-AS1+ neurons_vs_others	DLX6-AS1+ neurons
DGKB	DGKB	2.36031	8.22917	177.29	2.56412e-11	1.64298e-09	clusterDLX6-AS1+ neurons_vs_others	DLX6-AS1+ neurons
CDKN2D	CDKN2D	3.02931	3.80295	94.3716	2.65414e-11	1.68877e-09	clusterDLX6-AS1+ neurons_vs_others	DLX6-AS1+ neurons
SRRM3	SRRM3	1.48897	6.77902	114.574	2.66204e-11	1.68877e-09	clusterDLX6-AS1+ neurons_vs_others	DLX6-AS1+ neurons
AC008852.1	AC008852.1	3.24571	3.02801	99.3793	2.68917e-11	1.69858e-09	clusterDLX6-AS1+ neurons_vs_others	DLX6-AS1+ neurons
NOVA2	NOVA2	1.24281	5.59663	89.6782	2.81828e-11	1.76755e-09	clusterDLX6-AS1+ neurons_vs_others	DLX6-AS1+ neurons
PLXNA1	PLXNA1	1.44412	5.03273	89.5603	2.86652e-11	1.79148e-09	clusterDLX6-AS1+ neurons_vs_others	DLX6-AS1+ neurons
OPTN	OPTN	1.34515	5.54808	88.932	3.13881e-11	1.95476e-09	clusterDLX6-AS1+ neurons_vs_others	DLX6-AS1+ neurons
GABRA3	GABRA3	1.10551	6.73044	88.3595	3.4107e-11	2.11666e-09	clusterDLX6-AS1+ neurons_vs_others	DLX6-AS1+ neurons
TAC3	TAC3	5.84615	1.46173	133.018	3.63549e-11	2.2405e-09	clusterDLX6-AS1+ neurons_vs_others	DLX6-AS1+ neurons
NTRK3	NTRK3	1.59185	6.5591	123.848	4.27156e-11	2.62339e-09	clusterDLX6-AS1+ neurons_vs_others	DLX6-AS1+ neurons
CSMD2	CSMD2	2.9873	6.04388	191.659	4.75346e-11	2.90579e-09	clusterDLX6-AS1+ neurons_vs_others	DLX6-AS1+ neurons
C4orf48	C4orf48	1.52855	5.15108	86.0835	4.76413e-11	2.90579e-09	clusterDLX6-AS1+ neurons_vs_others	DLX6-AS1+ neurons
SHISA6	SHISA6	1.03345	6.87902	85.9048	4.89206e-11	2.96345e-09	clusterDLX6-AS1+ neurons_vs_others	DLX6-AS1+ neurons
RGS7BP	RGS7BP	1.96113	4.24265	89.0844	4.94908e-11	2.97767e-09	clusterDLX6-AS1+ neurons_vs_others	DLX6-AS1+ neurons
AL158840.1	AL158840.1	2.51318	2.88461	85.2256	5.41254e-11	3.24551e-09	clusterDLX6-AS1+ neurons_vs_others	DLX6-AS1+ neurons
SCRT1	SCRT1	2.98799	3.27657	88.3229	6.04973e-11	3.58007e-09	clusterDLX6-AS1+ neurons_vs_others	DLX6-AS1+ neurons
FAM155A-IT1	FAM155A-IT1	1.87995	3.82881	84.4809	6.05116e-11	3.58007e-09	clusterDLX6-AS1+ neurons_vs_others	DLX6-AS1+ neurons
SPOCK2	SPOCK2	2.54829	4.41233	87.3453	6.93824e-11	4.09125e-09	clusterDLX6-AS1+ neurons_vs_others	DLX6-AS1+ neurons
SNTG1	SNTG1	3.0939	7.54432	193.897	7.00479e-11	4.11682e-09	clusterDLX6-AS1+ neurons_vs_others	DLX6-AS1+ neurons
LRRC52-AS1	LRRC52-AS1	3.22425	4.08116	87.1933	7.08835e-11	4.15218e-09	clusterDLX6-AS1+ neurons_vs_others	DLX6-AS1+ neurons
SYT13	SYT13	2.91582	3.72729	87.1089	7.1732e-11	4.18806e-09	clusterDLX6-AS1+ neurons_vs_others	DLX6-AS1+ neurons
AKR1C1	AKR1C1	2.6623	3.72131	86.1968	8.16197e-11	4.71879e-09	clusterDLX6-AS1+ neurons_vs_others	DLX6-AS1+ neurons
PCSK1N	PCSK1N	2.42294	6.4605	134.969	8.55e-11	4.92708e-09	clusterDLX6-AS1+ neurons_vs_others	DLX6-AS1+ neurons
ABLIM2	ABLIM2	1.07747	6.31757	81.8362	9.04348e-11	5.17876e-09	clusterDLX6-AS1+ neurons_vs_others	DLX6-AS1+ neurons
TRH	TRH	2.603	2.49281	81.8351	9.0451e-11	5.17876e-09	clusterDLX6-AS1+ neurons_vs_others	DLX6-AS1+ neurons
FSTL4	FSTL4	2.71026	4.06287	110.688	9.71937e-11	5.54692e-09	clusterDLX6-AS1+ neurons_vs_others	DLX6-AS1+ neurons
JPT1	JPT1	1.10094	6.55156	81.3096	9.80753e-11	5.57022e-09	clusterDLX6-AS1+ neurons_vs_others	DLX6-AS1+ neurons
MET	MET	2.15566	2.98397	81.2527	9.89413e-11	5.5927e-09	clusterDLX6-AS1+ neurons_vs_others	DLX6-AS1+ neurons
HCN1	HCN1	1.64483	8.46399	126.116	1.05938e-10	5.96918e-09	clusterDLX6-AS1+ neurons_vs_others	DLX6-AS1+ neurons
CLVS2	CLVS2	1.15092	5.97669	80.7357	1.07183e-10	6.02021e-09	clusterDLX6-AS1+ neurons_vs_others	DLX6-AS1+ neurons
AC010327.4	AC010327.4	2.31403	4.85248	83.8572	1.14193e-10	6.39373e-09	clusterDLX6-AS1+ neurons_vs_others	DLX6-AS1+ neurons
CAMKV	CAMKV	2.42157	3.48673	83.5725	1.19012e-10	6.64258e-09	clusterDLX6-AS1+ neurons_vs_others	DLX6-AS1+ neurons
LNX2	LNX2	2.41627	5.12329	134.859	1.33324e-10	7.4181e-09	clusterDLX6-AS1+ neurons_vs_others	DLX6-AS1+ neurons
NCAN	NCAN	1.76058	4.89096	79.5191	1.37536e-10	7.60474e-09	clusterDLX6-AS1+ neurons_vs_others	DLX6-AS1+ neurons
PODXL2	PODXL2	1.11044	6.00063	78.5882	1.50032e-10	8.23132e-09	clusterDLX6-AS1+ neurons_vs_others	DLX6-AS1+ neurons
AC012513.1	AC012513.1	2.92932	2.82401	81.9795	1.50259e-10	8.23132e-09	clusterDLX6-AS1+ neurons_vs_others	DLX6-AS1+ neurons
TUBB4A	TUBB4A	2.75197	3.19259	81.608	1.58729e-10	8.64197e-09	clusterDLX6-AS1+ neurons_vs_others	DLX6-AS1+ neurons
APLP1	APLP1	1.47349	5.67336	82.2525	1.67926e-10	9.08695e-09	clusterDLX6-AS1+ neurons_vs_others	DLX6-AS1+ neurons
LRRC7	LRRC7	1.17424	7.68924	93.0776	1.69191e-10	9.12756e-09	clusterDLX6-AS1+ neurons_vs_others	DLX6-AS1+ neurons
AC015961.2	AC015961.2	1.73269	6.55094	115.071	1.72258e-10	9.26486e-09	clusterDLX6-AS1+ neurons_vs_others	DLX6-AS1+ neurons
DCTN1	DCTN1	1.03232	6.10282	77.2673	1.85102e-10	9.83645e-09	clusterDLX6-AS1+ neurons_vs_others	DLX6-AS1+ neurons
ASIC2	ASIC2	2.16677	5.96296	117.679	1.87521e-10	9.93528e-09	clusterDLX6-AS1+ neurons_vs_others	DLX6-AS1+ neurons
AC007495.1	AC007495.1	1.30951	5.2545	76.9737	1.94015e-10	1.02397e-08	clusterDLX6-AS1+ neurons_vs_others	DLX6-AS1+ neurons
CAMK2N1	CAMK2N1	3.00983	2.99108	80.2445	1.94421e-10	1.02397e-08	clusterDLX6-AS1+ neurons_vs_others	DLX6-AS1+ neurons
HPCAL4	HPCAL4	3.71876	2.68282	88.6535	1.99827e-10	1.04623e-08	clusterDLX6-AS1+ neurons_vs_others	DLX6-AS1+ neurons
LINC00884	LINC00884	1.21551	4.94347	76.0124	2.26514e-10	1.18247e-08	clusterDLX6-AS1+ neurons_vs_others	DLX6-AS1+ neurons
KCNJ3	KCNJ3	3.06811	7.88599	179.037	2.32863e-10	1.21205e-08	clusterDLX6-AS1+ neurons_vs_others	DLX6-AS1+ neurons
SH2D3C	SH2D3C	1.34814	4.61124	75.6805	2.39032e-10	1.24052e-08	clusterDLX6-AS1+ neurons_vs_others	DLX6-AS1+ neurons
XKR7	XKR7	2.56648	3.50171	78.8158	2.41098e-10	1.2476e-08	clusterDLX6-AS1+ neurons_vs_others	DLX6-AS1+ neurons
ST8SIA4	ST8SIA4	2.40803	4.24293	78.4703	2.54083e-10	1.31096e-08	clusterDLX6-AS1+ neurons_vs_others	DLX6-AS1+ neurons
GPR26	GPR26	4.12716	1.87395	86.3225	2.69377e-10	1.38585e-08	clusterDLX6-AS1+ neurons_vs_others	DLX6-AS1+ neurons
AL592430.1	AL592430.1	1.28224	5.35406	74.6372	2.83361e-10	1.44939e-08	clusterDLX6-AS1+ neurons_vs_others	DLX6-AS1+ neurons
NDRG4	NDRG4	1.20717	5.71573	74.1304	3.07957e-10	1.57067e-08	clusterDLX6-AS1+ neurons_vs_others	DLX6-AS1+ neurons
SLC12A5	SLC12A5	2.02291	3.73811	74.0787	3.10591e-10	1.57505e-08	clusterDLX6-AS1+ neurons_vs_others	DLX6-AS1+ neurons
DGKG	DGKG	2.01007	3.99478	80.4461	3.40428e-10	1.70908e-08	clusterDLX6-AS1+ neurons_vs_others	DLX6-AS1+ neurons
RUNDC3A	RUNDC3A	2.75207	3.21611	76.2824	3.5556e-10	1.77271e-08	clusterDLX6-AS1+ neurons_vs_others	DLX6-AS1+ neurons
LINC00922	LINC00922	2.09205	3.64826	74.4624	3.59129e-10	1.78548e-08	clusterDLX6-AS1+ neurons_vs_others	DLX6-AS1+ neurons
GPR137B	GPR137B	1.86569	5.80519	111.29	3.77295e-10	1.86212e-08	clusterDLX6-AS1+ neurons_vs_others	DLX6-AS1+ neurons
PPFIA3	PPFIA3	1.31281	5.00054	72.8976	3.77691e-10	1.86212e-08	clusterDLX6-AS1+ neurons_vs_others	DLX6-AS1+ neurons
LINC02789	LINC02789	2.14415	3.20851	72.5006	4.03555e-10	1.98412e-08	clusterDLX6-AS1+ neurons_vs_others	DLX6-AS1+ neurons
PIK3R1	PIK3R1	1.78166	7.08464	128.428	4.19644e-10	2.05753e-08	clusterDLX6-AS1+ neurons_vs_others	DLX6-AS1+ neurons
GRIK2	GRIK2	1.91841	8.02655	137.944	4.39211e-10	2.14754e-08	clusterDLX6-AS1+ neurons_vs_others	DLX6-AS1+ neurons
BEX5	BEX5	3.9074	2.08838	86.7986	4.93149e-10	2.38499e-08	clusterDLX6-AS1+ neurons_vs_others	DLX6-AS1+ neurons
THSD7A	THSD7A	1.14562	7.19027	78.7824	5.08905e-10	2.4545e-08	clusterDLX6-AS1+ neurons_vs_others	DLX6-AS1+ neurons
TMOD2	TMOD2	1.37318	6.39062	87.1793	5.12414e-10	2.46472e-08	clusterDLX6-AS1+ neurons_vs_others	DLX6-AS1+ neurons
STXBP5L	STXBP5L	1.25732	7.61493	90.6612	5.63356e-10	2.6807e-08	clusterDLX6-AS1+ neurons_vs_others	DLX6-AS1+ neurons
CHGA	CHGA	2.69673	4.12634	73.3283	5.65857e-10	2.6854e-08	clusterDLX6-AS1+ neurons_vs_others	DLX6-AS1+ neurons
VGF	VGF	4.09426	7.44312	179.385	6.6326e-10	3.13091e-08	clusterDLX6-AS1+ neurons_vs_others	DLX6-AS1+ neurons
DAO	DAO	1.60198	3.85789	69.5478	6.657e-10	3.13409e-08	clusterDLX6-AS1+ neurons_vs_others	DLX6-AS1+ neurons
GSX1	GSX1	5.39834	1.00605	84.1141	6.87541e-10	3.22835e-08	clusterDLX6-AS1+ neurons_vs_others	DLX6-AS1+ neurons
FXYD7	FXYD7	1.58733	4.21949	69.2701	6.98306e-10	3.27024e-08	clusterDLX6-AS1+ neurons_vs_others	DLX6-AS1+ neurons
C2orf80	C2orf80	3.04308	2.73805	71.9898	7.01475e-10	3.27644e-08	clusterDLX6-AS1+ neurons_vs_others	DLX6-AS1+ neurons
BRINP1	BRINP1	2.23045	6.71504	122.8	7.34327e-10	3.42088e-08	clusterDLX6-AS1+ neurons_vs_others	DLX6-AS1+ neurons
PPP1R1A	PPP1R1A	2.66145	3.52074	71.6573	7.40247e-10	3.43422e-08	clusterDLX6-AS1+ neurons_vs_others	DLX6-AS1+ neurons
ARL6IP5	ARL6IP5	1.18467	4.72697	68.9064	7.43566e-10	3.43686e-08	clusterDLX6-AS1+ neurons_vs_others	DLX6-AS1+ neurons
BSCL2	BSCL2	1.27279	5.37407	68.7411	7.65164e-10	3.51837e-08	clusterDLX6-AS1+ neurons_vs_others	DLX6-AS1+ neurons
CACNG4	CACNG4	1.22933	5.52665	68.4394	8.06288e-10	3.68835e-08	clusterDLX6-AS1+ neurons_vs_others	DLX6-AS1+ neurons
NRG1	NRG1	2.27683	9.03529	143.059	8.22791e-10	3.74454e-08	clusterDLX6-AS1+ neurons_vs_others	DLX6-AS1+ neurons
TSHZ2	TSHZ2	1.40443	7.77921	101.636	8.96249e-10	4.04772e-08	clusterDLX6-AS1+ neurons_vs_others	DLX6-AS1+ neurons
AC024257.1	AC024257.1	1.27236	5.09951	67.7799	9.04533e-10	4.07476e-08	clusterDLX6-AS1+ neurons_vs_others	DLX6-AS1+ neurons
RFTN1	RFTN1	1.47117	5.82681	90.392	9.10431e-10	4.09095e-08	clusterDLX6-AS1+ neurons_vs_others	DLX6-AS1+ neurons
AC009396.3	AC009396.3	3.38981	1.41712	70.0313	9.65452e-10	4.32658e-08	clusterDLX6-AS1+ neurons_vs_others	DLX6-AS1+ neurons
UNC79	UNC79	1.28919	8.15107	90.4756	9.9638e-10	4.44341e-08	clusterDLX6-AS1+ neurons_vs_others	DLX6-AS1+ neurons
AC117461.1	AC117461.1	2.81094	9.6775	150.464	1.05071e-09	4.67396e-08	clusterDLX6-AS1+ neurons_vs_others	DLX6-AS1+ neurons
SGCD	SGCD	1.21911	7.74433	84.5957	1.06754e-09	4.73696e-08	clusterDLX6-AS1+ neurons_vs_others	DLX6-AS1+ neurons
AC097537.1	AC097537.1	1.0739	5.61767	66.496	1.13392e-09	5.00647e-08	clusterDLX6-AS1+ neurons_vs_others	DLX6-AS1+ neurons
CPEB1-AS1	CPEB1-AS1	1.04989	5.42993	66.4081	1.15172e-09	5.07244e-08	clusterDLX6-AS1+ neurons_vs_others	DLX6-AS1+ neurons
AC007938.3	AC007938.3	1.04159	5.43493	66.2709	1.18011e-09	5.18459e-08	clusterDLX6-AS1+ neurons_vs_others	DLX6-AS1+ neurons
TENM1	TENM1	1.70408	6.05651	102.446	1.20387e-09	5.27593e-08	clusterDLX6-AS1+ neurons_vs_others	DLX6-AS1+ neurons
AC010478.1	AC010478.1	3.22506	3.53434	75.1749	1.22921e-09	5.37373e-08	clusterDLX6-AS1+ neurons_vs_others	DLX6-AS1+ neurons
DCC	DCC	3.05739	8.90772	148.273	1.23643e-09	5.39197e-08	clusterDLX6-AS1+ neurons_vs_others	DLX6-AS1+ neurons
RCAN3	RCAN3	1.24618	5.23733	65.7908	1.28538e-09	5.57805e-08	clusterDLX6-AS1+ neurons_vs_others	DLX6-AS1+ neurons
AL136298.1	AL136298.1	1.83584	6.44561	98.6574	1.36786e-09	5.92151e-08	clusterDLX6-AS1+ neurons_vs_others	DLX6-AS1+ neurons
RCAN2	RCAN2	2.20438	6.501	122.746	1.43154e-09	6.16709e-08	clusterDLX6-AS1+ neurons_vs_others	DLX6-AS1+ neurons
IL13RA1	IL13RA1	1.46789	4.22546	65.1317	1.44635e-09	6.21579e-08	clusterDLX6-AS1+ neurons_vs_others	DLX6-AS1+ neurons
SPTBN4	SPTBN4	1.17001	5.69043	66.6413	1.4929e-09	6.40038e-08	clusterDLX6-AS1+ neurons_vs_others	DLX6-AS1+ neurons
RYR3	RYR3	1.20897	7.79705	84.2378	1.54583e-09	6.61131e-08	clusterDLX6-AS1+ neurons_vs_others	DLX6-AS1+ neurons
KCNMA1-AS1	KCNMA1-AS1	1.80397	4.82828	66.772	1.56638e-09	6.66662e-08	clusterDLX6-AS1+ neurons_vs_others	DLX6-AS1+ neurons
AC068725.1	AC068725.1	1.02	5.74755	64.4423	1.63772e-09	6.92654e-08	clusterDLX6-AS1+ neurons_vs_others	DLX6-AS1+ neurons
LBH	LBH	1.51323	4.83901	65.3115	1.63949e-09	6.92654e-08	clusterDLX6-AS1+ neurons_vs_others	DLX6-AS1+ neurons
MIR124-2HG	MIR124-2HG	1.5408	4.77141	64.4247	1.64295e-09	6.92654e-08	clusterDLX6-AS1+ neurons_vs_others	DLX6-AS1+ neurons
CNIH2	CNIH2	2.2934	3.59191	66.0251	1.89229e-09	7.92127e-08	clusterDLX6-AS1+ neurons_vs_others	DLX6-AS1+ neurons
YWHAH	YWHAH	1.00354	5.63381	63.498	1.94434e-09	8.10098e-08	clusterDLX6-AS1+ neurons_vs_others	DLX6-AS1+ neurons
AC007405.1	AC007405.1	2.07698	3.76438	70.9447	1.95616e-09	8.13111e-08	clusterDLX6-AS1+ neurons_vs_others	DLX6-AS1+ neurons
KCNB2	KCNB2	1.16334	8.31701	78.408	2.02737e-09	8.38783e-08	clusterDLX6-AS1+ neurons_vs_others	DLX6-AS1+ neurons
GOLGA7B	GOLGA7B	2.68918	2.99526	65.2203	2.17341e-09	8.90898e-08	clusterDLX6-AS1+ neurons_vs_others	DLX6-AS1+ neurons
FMN1	FMN1	3.25959	6.8401	134.919	2.26472e-09	9.24059e-08	clusterDLX6-AS1+ neurons_vs_others	DLX6-AS1+ neurons
NXPH1	NXPH1	2.11526	6.38737	105.89	2.31294e-09	9.40771e-08	clusterDLX6-AS1+ neurons_vs_others	DLX6-AS1+ neurons
GABBR2	GABBR2	2.20977	5.54838	105.79	2.33132e-09	9.44718e-08	clusterDLX6-AS1+ neurons_vs_others	DLX6-AS1+ neurons
RTN2	RTN2	1.39858	4.45166	62.3699	2.39207e-09	9.65781e-08	clusterDLX6-AS1+ neurons_vs_others	DLX6-AS1+ neurons
AC008067.1	AC008067.1	1.35651	6.11426	64.8635	2.40388e-09	9.65781e-08	clusterDLX6-AS1+ neurons_vs_others	DLX6-AS1+ neurons
AC025034.1	AC025034.1	1.07482	5.33094	60.8076	3.20021e-09	1.25849e-07	clusterDLX6-AS1+ neurons_vs_others	DLX6-AS1+ neurons
MMD2	MMD2	1.86505	3.05145	60.5097	3.3847e-09	1.31743e-07	clusterDLX6-AS1+ neurons_vs_others	DLX6-AS1+ neurons
AC005355.1	AC005355.1	1.90903	2.55436	59.8559	3.8301e-09	1.47784e-07	clusterDLX6-AS1+ neurons_vs_others	DLX6-AS1+ neurons
MGAT4C	MGAT4C	3.2375	7.10499	126.609	4.00912e-09	1.53689e-07	clusterDLX6-AS1+ neurons_vs_others	DLX6-AS1+ neurons
CACNA1B	CACNA1B	1.64424	7.96525	97.9962	4.05074e-09	1.5495e-07	clusterDLX6-AS1+ neurons_vs_others	DLX6-AS1+ neurons
SST	SST	3.05046	6.18292	124.115	4.19376e-09	1.59732e-07	clusterDLX6-AS1+ neurons_vs_others	DLX6-AS1+ neurons
NEFL	NEFL	2.64849	4.60737	61.8227	4.37488e-09	1.66002e-07	clusterDLX6-AS1+ neurons_vs_others	DLX6-AS1+ neurons
SYN1	SYN1	2.10991	4.14129	61.2528	4.3771e-09	1.66002e-07	clusterDLX6-AS1+ neurons_vs_others	DLX6-AS1+ neurons
MTUS2	MTUS2	1.12188	5.17396	58.7227	4.7552e-09	1.79193e-07	clusterDLX6-AS1+ neurons_vs_others	DLX6-AS1+ neurons
AC009899.1	AC009899.1	1.71846	4.81021	65.1536	5.06937e-09	1.89823e-07	clusterDLX6-AS1+ neurons_vs_others	DLX6-AS1+ neurons
AL390816.2	AL390816.2	1.98264	4.46711	60.3222	5.18068e-09	1.92771e-07	clusterDLX6-AS1+ neurons_vs_others	DLX6-AS1+ neurons
SPON1	SPON1	2.02099	6.2641	105.618	5.49678e-09	2.04105e-07	clusterDLX6-AS1+ neurons_vs_others	DLX6-AS1+ neurons
BMPER	BMPER	2.02576	3.57284	66.7693	5.57727e-09	2.06662e-07	clusterDLX6-AS1+ neurons_vs_others	DLX6-AS1+ neurons
CAMK4	CAMK4	1.20702	6.87688	71.9887	5.69757e-09	2.10242e-07	clusterDLX6-AS1+ neurons_vs_others	DLX6-AS1+ neurons
LINGO1	LINGO1	2.03973	3.91715	59.5734	5.94043e-09	2.18295e-07	clusterDLX6-AS1+ neurons_vs_others	DLX6-AS1+ neurons
OLFM1	OLFM1	1.83781	3.65317	57.532	5.98603e-09	2.19517e-07	clusterDLX6-AS1+ neurons_vs_others	DLX6-AS1+ neurons
ISLR2	ISLR2	1.78958	3.85457	57.4668	6.06256e-09	2.21865e-07	clusterDLX6-AS1+ neurons_vs_others	DLX6-AS1+ neurons
AKAP6	AKAP6	1.82561	9.06258	103.005	6.16525e-09	2.25159e-07	clusterDLX6-AS1+ neurons_vs_others	DLX6-AS1+ neurons
TOX2	TOX2	1.15417	6.99732	69.7918	6.23088e-09	2.27088e-07	clusterDLX6-AS1+ neurons_vs_others	DLX6-AS1+ neurons
SDC3	SDC3	2.307	3.80549	58.998	6.60422e-09	2.38734e-07	clusterDLX6-AS1+ neurons_vs_others	DLX6-AS1+ neurons
BEX1	BEX1	1.12357	5.55108	56.899	6.77363e-09	2.43865e-07	clusterDLX6-AS1+ neurons_vs_others	DLX6-AS1+ neurons
DUSP8	DUSP8	2.79154	2.76725	58.7045	6.97269e-09	2.50523e-07	clusterDLX6-AS1+ neurons_vs_others	DLX6-AS1+ neurons
RNF112	RNF112	2.44402	3.62148	58.1776	7.68992e-09	2.74073e-07	clusterDLX6-AS1+ neurons_vs_others	DLX6-AS1+ neurons
SLC7A14	SLC7A14	1.72498	3.80477	56.2161	7.74746e-09	2.7557e-07	clusterDLX6-AS1+ neurons_vs_others	DLX6-AS1+ neurons
CNTNAP4	CNTNAP4	1.81421	7.79587	92.0792	8.30691e-09	2.9429e-07	clusterDLX6-AS1+ neurons_vs_others	DLX6-AS1+ neurons
PTCH2	PTCH2	1.37006	4.56783	55.8257	8.36969e-09	2.95924e-07	clusterDLX6-AS1+ neurons_vs_others	DLX6-AS1+ neurons
SLCO5A1	SLCO5A1	1.05331	5.70968	55.7327	8.52564e-09	2.99647e-07	clusterDLX6-AS1+ neurons_vs_others	DLX6-AS1+ neurons
AKR1C2	AKR1C2	2.5386	3.10838	57.557	8.63624e-09	3.02337e-07	clusterDLX6-AS1+ neurons_vs_others	DLX6-AS1+ neurons
PTPN5	PTPN5	1.36931	5.0792	55.4599	9.00091e-09	3.14482e-07	clusterDLX6-AS1+ neurons_vs_others	DLX6-AS1+ neurons
AC097634.3	AC097634.3	1.09579	4.6334	55.4238	9.06569e-09	3.15629e-07	clusterDLX6-AS1+ neurons_vs_others	DLX6-AS1+ neurons
AP3B2	AP3B2	1.27374	5.54967	55.4218	9.0693e-09	3.15629e-07	clusterDLX6-AS1+ neurons_vs_others	DLX6-AS1+ neurons
LMNTD1	LMNTD1	2.22655	3.88928	57.0865	9.43573e-09	3.27739e-07	clusterDLX6-AS1+ neurons_vs_others	DLX6-AS1+ neurons
AC007405.2	AC007405.2	3.50064	1.36011	59.2016	9.56789e-09	3.31034e-07	clusterDLX6-AS1+ neurons_vs_others	DLX6-AS1+ neurons
MYT1L-AS1	MYT1L-AS1	3.00593	2.29041	58.7904	1.02925e-08	3.52667e-07	clusterDLX6-AS1+ neurons_vs_others	DLX6-AS1+ neurons
AGBL4	AGBL4	1.24886	8.24761	71.6743	1.04257e-08	3.56541e-07	clusterDLX6-AS1+ neurons_vs_others	DLX6-AS1+ neurons
DLGAP1	DLGAP1	1.80014	9.46881	98.6122	1.13031e-08	3.83585e-07	clusterDLX6-AS1+ neurons_vs_others	DLX6-AS1+ neurons
BICDL1	BICDL1	1.66106	7.3271	86.9017	1.17806e-08	3.98272e-07	clusterDLX6-AS1+ neurons_vs_others	DLX6-AS1+ neurons
DISC1FP1	DISC1FP1	1.07308	6.20737	59.6149	1.18049e-08	3.98338e-07	clusterDLX6-AS1+ neurons_vs_others	DLX6-AS1+ neurons
PHACTR1	PHACTR1	1.01789	8.27918	63.9378	1.20839e-08	4.06207e-07	clusterDLX6-AS1+ neurons_vs_others	DLX6-AS1+ neurons
NACAD	NACAD	2.73033	2.72519	55.6584	1.23805e-08	4.1539e-07	clusterDLX6-AS1+ neurons_vs_others	DLX6-AS1+ neurons
PLCB1	PLCB1	1.06303	7.30893	64.9297	1.29312e-08	4.32232e-07	clusterDLX6-AS1+ neurons_vs_others	DLX6-AS1+ neurons
AC061958.1	AC061958.1	1.03252	7.37713	61.2751	1.34588e-08	4.49022e-07	clusterDLX6-AS1+ neurons_vs_others	DLX6-AS1+ neurons
ELAVL4	ELAVL4	1.91447	7.39415	84.6897	1.36096e-08	4.53203e-07	clusterDLX6-AS1+ neurons_vs_others	DLX6-AS1+ neurons
KIAA1324	KIAA1324	1.10832	5.7758	53.9313	1.48517e-08	4.90881e-07	clusterDLX6-AS1+ neurons_vs_others	DLX6-AS1+ neurons
BX005019.1	BX005019.1	2.51015	3.07498	54.5366	1.53734e-08	5.07178e-07	clusterDLX6-AS1+ neurons_vs_others	DLX6-AS1+ neurons
CRTAC1	CRTAC1	1.78113	4.03168	54.0568	1.55188e-08	5.11027e-07	clusterDLX6-AS1+ neurons_vs_others	DLX6-AS1+ neurons
ZNF540	ZNF540	1.01524	5.19597	52.6247	1.5976e-08	5.25108e-07	clusterDLX6-AS1+ neurons_vs_others	DLX6-AS1+ neurons
CAMK2A	CAMK2A	1.46187	4.64305	52.9872	1.68243e-08	5.50949e-07	clusterDLX6-AS1+ neurons_vs_others	DLX6-AS1+ neurons
PROX1	PROX1	1.86251	4.35826	55.5597	1.6933e-08	5.53486e-07	clusterDLX6-AS1+ neurons_vs_others	DLX6-AS1+ neurons
LZTS1	LZTS1	1.27325	4.84796	52.0742	1.78981e-08	5.82887e-07	clusterDLX6-AS1+ neurons_vs_others	DLX6-AS1+ neurons
AC091946.1	AC091946.1	1.83684	4.17581	57.2753	1.83889e-08	5.96683e-07	clusterDLX6-AS1+ neurons_vs_others	DLX6-AS1+ neurons
NYAP2	NYAP2	1.8919	6.6859	82.8448	1.85672e-08	6.01366e-07	clusterDLX6-AS1+ neurons_vs_others	DLX6-AS1+ neurons
ANKRD55	ANKRD55	1.94821	3.10312	51.6174	1.96783e-08	6.33885e-07	clusterDLX6-AS1+ neurons_vs_others	DLX6-AS1+ neurons
TENM4	TENM4	1.11156	7.69815	65.7463	2.01323e-08	6.46164e-07	clusterDLX6-AS1+ neurons_vs_others	DLX6-AS1+ neurons
NDN	NDN	1.20606	4.92132	50.9952	2.24097e-08	7.16666e-07	clusterDLX6-AS1+ neurons_vs_others	DLX6-AS1+ neurons
B4GALNT1	B4GALNT1	1.67248	3.2216	50.8445	2.313e-08	7.35723e-07	clusterDLX6-AS1+ neurons_vs_others	DLX6-AS1+ neurons
MAGEL2	MAGEL2	1.84534	3.85737	50.6856	2.39156e-08	7.59351e-07	clusterDLX6-AS1+ neurons_vs_others	DLX6-AS1+ neurons
MYT1L1	MYT1L	4.00573	7.72063	1026.96	6.48087e-28	7.90545e-24	clusterNR5A2/ONECUT1/3+ neurons_vs_others	NR5A2/ONECUT1/3+ neurons
NEFM	NEFM	4.94153	4.70194	1008.22	8.90805e-28	7.90545e-24	clusterNR5A2/ONECUT1/3+ neurons_vs_others	NR5A2/ONECUT1/3+ neurons
SYN3	SYN3	3.0893	6.90534	936.417	4.4103e-27	2.60928e-23	clusterNR5A2/ONECUT1/3+ neurons_vs_others	NR5A2/ONECUT1/3+ neurons
CACNA1E1	CACNA1E	3.84481	6.68285	910.053	1.08584e-26	4.81813e-23	clusterNR5A2/ONECUT1/3+ neurons_vs_others	NR5A2/ONECUT1/3+ neurons
PPP1R1C	PPP1R1C	3.52907	5.37752	840.415	2.04392e-26	7.25552e-23	clusterNR5A2/ONECUT1/3+ neurons_vs_others	NR5A2/ONECUT1/3+ neurons
FRMD3	FRMD3	2.68268	6.71975	784.204	6.68985e-26	1.97897e-22	clusterNR5A2/ONECUT1/3+ neurons_vs_others	NR5A2/ONECUT1/3+ neurons
MIR124-2HG1	MIR124-2HG	4.25284	4.77141	746.887	1.53884e-25	3.90184e-22	clusterNR5A2/ONECUT1/3+ neurons_vs_others	NR5A2/ONECUT1/3+ neurons
NEFL1	NEFL	6.2706	4.60737	852.161	2.86857e-25	6.36428e-22	clusterNR5A2/ONECUT1/3+ neurons_vs_others	NR5A2/ONECUT1/3+ neurons
KCNC21	KCNC2	4.47157	6.00837	695.793	5.14748e-25	1.01514e-21	clusterNR5A2/ONECUT1/3+ neurons_vs_others	NR5A2/ONECUT1/3+ neurons
LINC01470	LINC01470	3.4845	5.02026	686.565	6.45964e-25	1.12308e-21	clusterNR5A2/ONECUT1/3+ neurons_vs_others	NR5A2/ONECUT1/3+ neurons
TUBB2A1	TUBB2A	3.83769	6.56411	683.557	6.9603e-25	1.12308e-21	clusterNR5A2/ONECUT1/3+ neurons_vs_others	NR5A2/ONECUT1/3+ neurons
PDE4B	PDE4B	2.95993	8.47908	876.504	8.20857e-25	1.17495e-21	clusterNR5A2/ONECUT1/3+ neurons_vs_others	NR5A2/ONECUT1/3+ neurons
THSD7A1	THSD7A	3.42565	7.19027	944.981	8.60576e-25	1.17495e-21	clusterNR5A2/ONECUT1/3+ neurons_vs_others	NR5A2/ONECUT1/3+ neurons
SHC4	SHC4	3.35569	5.81174	647.118	1.76393e-24	2.23629e-21	clusterNR5A2/ONECUT1/3+ neurons_vs_others	NR5A2/ONECUT1/3+ neurons
ADAMTS5	ADAMTS5	3.85893	5.05766	636.838	2.31374e-24	2.73777e-21	clusterNR5A2/ONECUT1/3+ neurons_vs_others	NR5A2/ONECUT1/3+ neurons
LINC01630	LINC01630	4.57164	4.04146	633.051	2.55968e-24	2.83948e-21	clusterNR5A2/ONECUT1/3+ neurons_vs_others	NR5A2/ONECUT1/3+ neurons
HECW11	HECW1	3.13681	6.42561	624.718	3.20326e-24	3.3444e-21	clusterNR5A2/ONECUT1/3+ neurons_vs_others	NR5A2/ONECUT1/3+ neurons
SCN9A1	SCN9A	2.5433	7.92099	619.052	3.73707e-24	3.68495e-21	clusterNR5A2/ONECUT1/3+ neurons_vs_others	NR5A2/ONECUT1/3+ neurons
ISL11	ISL1	3.1519	7.32989	616.897	3.96408e-24	3.70308e-21	clusterNR5A2/ONECUT1/3+ neurons_vs_others	NR5A2/ONECUT1/3+ neurons
SCG31	SCG3	3.53387	6.54989	613.715	4.32626e-24	3.83934e-21	clusterNR5A2/ONECUT1/3+ neurons_vs_others	NR5A2/ONECUT1/3+ neurons
ATP8A21	ATP8A2	2.43611	8.09104	603.124	5.80561e-24	4.90685e-21	clusterNR5A2/ONECUT1/3+ neurons_vs_others	NR5A2/ONECUT1/3+ neurons
PTPRN1	PTPRN	4.5026	6.49945	655.319	1.12545e-23	8.84448e-21	clusterNR5A2/ONECUT1/3+ neurons_vs_others	NR5A2/ONECUT1/3+ neurons
AC022433.11	AC022433.1	4.69481	7.53761	1283.86	1.14611e-23	8.84448e-21	clusterNR5A2/ONECUT1/3+ neurons_vs_others	NR5A2/ONECUT1/3+ neurons
DSCAM1	DSCAM	3.8978	8.90315	1027.01	1.24277e-23	9.19082e-21	clusterNR5A2/ONECUT1/3+ neurons_vs_others	NR5A2/ONECUT1/3+ neurons
DOCK5	DOCK5	3.51917	6.28639	793.759	1.74046e-23	1.23566e-20	clusterNR5A2/ONECUT1/3+ neurons_vs_others	NR5A2/ONECUT1/3+ neurons
ADGRG2	ADGRG2	4.29896	4.0893	531.391	4.88977e-23	3.30412e-20	clusterNR5A2/ONECUT1/3+ neurons_vs_others	NR5A2/ONECUT1/3+ neurons
PRKCE	PRKCE	2.46134	7.36875	542.62	5.08373e-23	3.30412e-20	clusterNR5A2/ONECUT1/3+ neurons_vs_others	NR5A2/ONECUT1/3+ neurons
SYNE1	SYNE1	1.88477	7.6819	529.37	5.21243e-23	3.30412e-20	clusterNR5A2/ONECUT1/3+ neurons_vs_others	NR5A2/ONECUT1/3+ neurons
GRIA21	GRIA2	2.11688	8.49309	527.77	5.48365e-23	3.35618e-20	clusterNR5A2/ONECUT1/3+ neurons_vs_others	NR5A2/ONECUT1/3+ neurons
FRMPD4	FRMPD4	3.98514	6.2135	862.893	8.4549e-23	5.0022e-20	clusterNR5A2/ONECUT1/3+ neurons_vs_others	NR5A2/ONECUT1/3+ neurons
IL18R1	IL18R1	5.55774	3.57294	494.642	1.62156e-22	9.14308e-20	clusterNR5A2/ONECUT1/3+ neurons_vs_others	NR5A2/ONECUT1/3+ neurons
XKR41	XKR4	2.5747	8.71266	567.277	1.64842e-22	9.14308e-20	clusterNR5A2/ONECUT1/3+ neurons_vs_others	NR5A2/ONECUT1/3+ neurons
UBE3A1	UBE3A	1.77499	9.86769	485.453	2.21701e-22	1.19242e-19	clusterNR5A2/ONECUT1/3+ neurons_vs_others	NR5A2/ONECUT1/3+ neurons
TMEM59L1	TMEM59L	3.04902	6.69364	464.414	4.63482e-22	2.41951e-19	clusterNR5A2/ONECUT1/3+ neurons_vs_others	NR5A2/ONECUT1/3+ neurons
AC077690.1	AC077690.1	3.05196	6.20577	518.18	5.64357e-22	2.86193e-19	clusterNR5A2/ONECUT1/3+ neurons_vs_others	NR5A2/ONECUT1/3+ neurons
PCA3	PCA3	3.08139	6.01162	446.491	8.90671e-22	4.39126e-19	clusterNR5A2/ONECUT1/3+ neurons_vs_others	NR5A2/ONECUT1/3+ neurons
AC104803.1	AC104803.1	4.42404	4.28609	491.102	1.12257e-21	5.385e-19	clusterNR5A2/ONECUT1/3+ neurons_vs_others	NR5A2/ONECUT1/3+ neurons
PRUNE2	PRUNE2	2.18407	6.72986	428.687	1.74649e-21	8.15747e-19	clusterNR5A2/ONECUT1/3+ neurons_vs_others	NR5A2/ONECUT1/3+ neurons
SCG51	SCG5	2.9504	6.59949	432.72	2.01494e-21	9.17005e-19	clusterNR5A2/ONECUT1/3+ neurons_vs_others	NR5A2/ONECUT1/3+ neurons
AC016650.11	AC016650.1	5.53097	5.32082	725.876	2.21941e-21	9.84808e-19	clusterNR5A2/ONECUT1/3+ neurons_vs_others	NR5A2/ONECUT1/3+ neurons
CHGB1	CHGB	4.29071	6.36674	469.452	2.2764e-21	9.85461e-19	clusterNR5A2/ONECUT1/3+ neurons_vs_others	NR5A2/ONECUT1/3+ neurons
TMEM117	TMEM117	2.30711	6.25191	420.709	2.38166e-21	1.00648e-18	clusterNR5A2/ONECUT1/3+ neurons_vs_others	NR5A2/ONECUT1/3+ neurons
PLD5	PLD5	2.43922	7.31698	472.292	2.48339e-21	1.02506e-18	clusterNR5A2/ONECUT1/3+ neurons_vs_others	NR5A2/ONECUT1/3+ neurons
AP003025.2	AP003025.2	6.44373	2.75814	522.077	2.88698e-21	1.16457e-18	clusterNR5A2/ONECUT1/3+ neurons_vs_others	NR5A2/ONECUT1/3+ neurons
CELF41	CELF4	1.96471	7.99406	409.578	3.70531e-21	1.46146e-18	clusterNR5A2/ONECUT1/3+ neurons_vs_others	NR5A2/ONECUT1/3+ neurons
VAT1L1	VAT1L	2.41213	8.43391	483.15	4.42959e-21	1.70915e-18	clusterNR5A2/ONECUT1/3+ neurons_vs_others	NR5A2/ONECUT1/3+ neurons
CHD51	CHD5	2.94327	5.36126	402.723	4.89149e-21	1.84721e-18	clusterNR5A2/ONECUT1/3+ neurons_vs_others	NR5A2/ONECUT1/3+ neurons
AC061961.11	AC061961.1	4.68651	4.79026	439.469	6.4279e-21	2.37685e-18	clusterNR5A2/ONECUT1/3+ neurons_vs_others	NR5A2/ONECUT1/3+ neurons
FRY1	FRY	1.97988	8.21307	394.874	6.75921e-21	2.44835e-18	clusterNR5A2/ONECUT1/3+ neurons_vs_others	NR5A2/ONECUT1/3+ neurons
THSD7B	THSD7B	2.56611	5.87272	387.321	9.27917e-21	3.29229e-18	clusterNR5A2/ONECUT1/3+ neurons_vs_others	NR5A2/ONECUT1/3+ neurons
PLCB11	PLCB1	3.12277	7.30893	711.826	9.46008e-21	3.29229e-18	clusterNR5A2/ONECUT1/3+ neurons_vs_others	NR5A2/ONECUT1/3+ neurons
SCN2A1	SCN2A	2.49841	6.98268	385.38	1.00754e-20	3.37484e-18	clusterNR5A2/ONECUT1/3+ neurons_vs_others	NR5A2/ONECUT1/3+ neurons
PMFBP1	PMFBP1	3.96344	4.10362	385.375	1.00776e-20	3.37484e-18	clusterNR5A2/ONECUT1/3+ neurons_vs_others	NR5A2/ONECUT1/3+ neurons
CEP85L	CEP85L	2.04856	7.07637	373.391	1.68993e-20	5.55456e-18	clusterNR5A2/ONECUT1/3+ neurons_vs_others	NR5A2/ONECUT1/3+ neurons
LINC00200	LINC00200	3.75512	4.42385	427.325	1.80068e-20	5.81097e-18	clusterNR5A2/ONECUT1/3+ neurons_vs_others	NR5A2/ONECUT1/3+ neurons
RIMS11	RIMS1	1.91003	8.44793	370.554	1.91417e-20	6.06689e-18	clusterNR5A2/ONECUT1/3+ neurons_vs_others	NR5A2/ONECUT1/3+ neurons
AC008662.1	AC008662.1	7.76943	2.07692	451.858	2.49012e-20	7.75389e-18	clusterNR5A2/ONECUT1/3+ neurons_vs_others	NR5A2/ONECUT1/3+ neurons
SYP1	SYP	2.36308	6.51079	348.937	5.09578e-20	1.53297e-17	clusterNR5A2/ONECUT1/3+ neurons_vs_others	NR5A2/ONECUT1/3+ neurons
ATP1A31	ATP1A3	3.02663	6.23528	344.489	6.27603e-20	1.85655e-17	clusterNR5A2/ONECUT1/3+ neurons_vs_others	NR5A2/ONECUT1/3+ neurons
ONECUT3	ONECUT3	7.0546	2.48247	444.187	7.78692e-20	2.26574e-17	clusterNR5A2/ONECUT1/3+ neurons_vs_others	NR5A2/ONECUT1/3+ neurons
AC008571.2	AC008571.2	3.7433	3.11618	337.59	8.71217e-20	2.45448e-17	clusterNR5A2/ONECUT1/3+ neurons_vs_others	NR5A2/ONECUT1/3+ neurons
MARCH111	MARCH11	4.60857	4.81576	467.825	1.03343e-19	2.866e-17	clusterNR5A2/ONECUT1/3+ neurons_vs_others	NR5A2/ONECUT1/3+ neurons
AC096576.3	AC096576.3	4.29548	3.29457	328.31	1.36754e-19	3.73421e-17	clusterNR5A2/ONECUT1/3+ neurons_vs_others	NR5A2/ONECUT1/3+ neurons
NDST3	NDST3	2.7008	4.8793	326.121	1.52353e-19	4.09715e-17	clusterNR5A2/ONECUT1/3+ neurons_vs_others	NR5A2/ONECUT1/3+ neurons
ARHGAP22	ARHGAP22	2.88794	4.94766	319.034	2.17138e-19	5.7522e-17	clusterNR5A2/ONECUT1/3+ neurons_vs_others	NR5A2/ONECUT1/3+ neurons
RGS71	RGS7	2.50489	8.06806	430.684	2.49537e-19	6.51328e-17	clusterNR5A2/ONECUT1/3+ neurons_vs_others	NR5A2/ONECUT1/3+ neurons
MAPT1	MAPT	2.13196	7.40635	306.288	4.18248e-19	1.07587e-16	clusterNR5A2/ONECUT1/3+ neurons_vs_others	NR5A2/ONECUT1/3+ neurons
CHGA1	CHGA	4.74404	4.12634	328.782	5.80976e-19	1.47311e-16	clusterNR5A2/ONECUT1/3+ neurons_vs_others	NR5A2/ONECUT1/3+ neurons
NTM-AS1	NTM-AS1	5.41015	1.9521	299.342	6.04058e-19	1.51006e-16	clusterNR5A2/ONECUT1/3+ neurons_vs_others	NR5A2/ONECUT1/3+ neurons
GRIA1	GRIA1	2.67843	7.74013	506.323	6.22291e-19	1.53403e-16	clusterNR5A2/ONECUT1/3+ neurons_vs_others	NR5A2/ONECUT1/3+ neurons
NSG21	NSG2	4.37489	4.42047	319.603	8.96393e-19	2.15114e-16	clusterNR5A2/ONECUT1/3+ neurons_vs_others	NR5A2/ONECUT1/3+ neurons
MAP1LC3A1	MAP1LC3A	1.76083	6.82994	292.033	8.96866e-19	2.15114e-16	clusterNR5A2/ONECUT1/3+ neurons_vs_others	NR5A2/ONECUT1/3+ neurons
RNF217-AS1	RNF217-AS1	3.29303	6.318	541.943	1.14945e-18	2.72021e-16	clusterNR5A2/ONECUT1/3+ neurons_vs_others	NR5A2/ONECUT1/3+ neurons
AP003025.1	AP003025.1	6.19907	2.4218	339.48	1.24119e-18	2.87781e-16	clusterNR5A2/ONECUT1/3+ neurons_vs_others	NR5A2/ONECUT1/3+ neurons
AC021351.1	AC021351.1	4.13611	3.03135	286.038	1.24847e-18	2.87781e-16	clusterNR5A2/ONECUT1/3+ neurons_vs_others	NR5A2/ONECUT1/3+ neurons
ATP1B11	ATP1B1	1.84069	6.56599	285.081	1.31691e-18	2.96487e-16	clusterNR5A2/ONECUT1/3+ neurons_vs_others	NR5A2/ONECUT1/3+ neurons
NRXN11	NRXN1	1.62579	10.3576	285.044	1.31965e-18	2.96487e-16	clusterNR5A2/ONECUT1/3+ neurons_vs_others	NR5A2/ONECUT1/3+ neurons
CTNNA21	CTNNA2	1.39807	10.5552	284.658	1.34845e-18	2.9917e-16	clusterNR5A2/ONECUT1/3+ neurons_vs_others	NR5A2/ONECUT1/3+ neurons
L1CAM1	L1CAM	2.94646	5.76138	282.437	1.52751e-18	3.34712e-16	clusterNR5A2/ONECUT1/3+ neurons_vs_others	NR5A2/ONECUT1/3+ neurons
MAML3	MAML3	1.50334	9.53427	280.869	1.6689e-18	3.59229e-16	clusterNR5A2/ONECUT1/3+ neurons_vs_others	NR5A2/ONECUT1/3+ neurons
NELL11	NELL1	3.00151	6.16412	373.177	1.67987e-18	3.59229e-16	clusterNR5A2/ONECUT1/3+ neurons_vs_others	NR5A2/ONECUT1/3+ neurons
ANK11	ANK1	2.81956	5.53916	279.973	1.75585e-18	3.69726e-16	clusterNR5A2/ONECUT1/3+ neurons_vs_others	NR5A2/ONECUT1/3+ neurons
CHRM3	CHRM3	3.14778	5.11827	363.976	1.77062e-18	3.69726e-16	clusterNR5A2/ONECUT1/3+ neurons_vs_others	NR5A2/ONECUT1/3+ neurons
TRIM671	TRIM67	4.73756	3.9018	329.872	2.53236e-18	5.11122e-16	clusterNR5A2/ONECUT1/3+ neurons_vs_others	NR5A2/ONECUT1/3+ neurons
SOBP	SOBP	1.76384	7.69625	277.621	2.53415e-18	5.11122e-16	clusterNR5A2/ONECUT1/3+ neurons_vs_others	NR5A2/ONECUT1/3+ neurons
MTUS21	MTUS2	2.42999	5.17396	272.606	2.68087e-18	5.34637e-16	clusterNR5A2/ONECUT1/3+ neurons_vs_others	NR5A2/ONECUT1/3+ neurons
ASTN2	ASTN2	1.61394	7.65639	272.218	2.74207e-18	5.40766e-16	clusterNR5A2/ONECUT1/3+ neurons_vs_others	NR5A2/ONECUT1/3+ neurons
UTS2	UTS2	8.23811	5.83686	1306.43	2.98115e-18	5.81103e-16	clusterNR5A2/ONECUT1/3+ neurons_vs_others	NR5A2/ONECUT1/3+ neurons
DIRAS21	DIRAS2	3.084	4.56427	270.608	3.01209e-18	5.81103e-16	clusterNR5A2/ONECUT1/3+ neurons_vs_others	NR5A2/ONECUT1/3+ neurons
INA1	INA	3.61112	5.54666	294.263	3.15594e-18	6.02309e-16	clusterNR5A2/ONECUT1/3+ neurons_vs_others	NR5A2/ONECUT1/3+ neurons
SRRM41	SRRM4	2.14061	7.86782	306.654	3.34e-18	6.30657e-16	clusterNR5A2/ONECUT1/3+ neurons_vs_others	NR5A2/ONECUT1/3+ neurons
TTLL7	TTLL7	1.4476	7.58956	267.466	3.6235e-18	6.76984e-16	clusterNR5A2/ONECUT1/3+ neurons_vs_others	NR5A2/ONECUT1/3+ neurons
CHST8	CHST8	4.72034	3.30406	291.095	3.71904e-18	6.87597e-16	clusterNR5A2/ONECUT1/3+ neurons_vs_others	NR5A2/ONECUT1/3+ neurons
AC091860.2	AC091860.2	5.32154	2.55224	290.152	3.90662e-18	7.14831e-16	clusterNR5A2/ONECUT1/3+ neurons_vs_others	NR5A2/ONECUT1/3+ neurons
GRM7-AS1	GRM7-AS1	3.47716	4.11641	265.19	4.14737e-18	7.5114e-16	clusterNR5A2/ONECUT1/3+ neurons_vs_others	NR5A2/ONECUT1/3+ neurons
ASIC21	ASIC2	4.42077	5.96296	632.393	4.48561e-18	8.04193e-16	clusterNR5A2/ONECUT1/3+ neurons_vs_others	NR5A2/ONECUT1/3+ neurons
CNTNAP3	CNTNAP3	3.2017	4.88703	296.716	5.19907e-18	9.22784e-16	clusterNR5A2/ONECUT1/3+ neurons_vs_others	NR5A2/ONECUT1/3+ neurons
SGCZ	SGCZ	2.7084	7.84583	392.566	5.30895e-18	9.32955e-16	clusterNR5A2/ONECUT1/3+ neurons_vs_others	NR5A2/ONECUT1/3+ neurons
AC068051.1	AC068051.1	1.65601	7.26183	260.057	5.64568e-18	9.82403e-16	clusterNR5A2/ONECUT1/3+ neurons_vs_others	NR5A2/ONECUT1/3+ neurons
CHRM3-AS2	CHRM3-AS2	4.18005	3.90407	320.768	5.88815e-18	1.01296e-15	clusterNR5A2/ONECUT1/3+ neurons_vs_others	NR5A2/ONECUT1/3+ neurons
LINC01938	LINC01938	5.00683	2.12004	259.233	5.93544e-18	1.01296e-15	clusterNR5A2/ONECUT1/3+ neurons_vs_others	NR5A2/ONECUT1/3+ neurons
CD241	CD24	3.64159	4.46662	259.063	5.99695e-18	1.01371e-15	clusterNR5A2/ONECUT1/3+ neurons_vs_others	NR5A2/ONECUT1/3+ neurons
SNCG	SNCG	4.56857	3.83488	281.014	6.33956e-18	1.06152e-15	clusterNR5A2/ONECUT1/3+ neurons_vs_others	NR5A2/ONECUT1/3+ neurons
ZBTB7C	ZBTB7C	3.17392	5.91563	416.421	7.18477e-18	1.1918e-15	clusterNR5A2/ONECUT1/3+ neurons_vs_others	NR5A2/ONECUT1/3+ neurons
FGF13	FGF13	1.60087	8.2559	255.875	7.28746e-18	1.19764e-15	clusterNR5A2/ONECUT1/3+ neurons_vs_others	NR5A2/ONECUT1/3+ neurons
ATP6V0B	ATP6V0B	2.70147	4.73608	252.358	9.05851e-18	1.46163e-15	clusterNR5A2/ONECUT1/3+ neurons_vs_others	NR5A2/ONECUT1/3+ neurons
SLC24A2	SLC24A2	3.19973	3.92486	252.048	9.23516e-18	1.47671e-15	clusterNR5A2/ONECUT1/3+ neurons_vs_others	NR5A2/ONECUT1/3+ neurons
AL160254.1	AL160254.1	2.28037	6.29753	297.191	9.48795e-18	1.50359e-15	clusterNR5A2/ONECUT1/3+ neurons_vs_others	NR5A2/ONECUT1/3+ neurons
ABLIM31	ABLIM3	3.03554	4.8329	251.434	9.59572e-18	1.50721e-15	clusterNR5A2/ONECUT1/3+ neurons_vs_others	NR5A2/ONECUT1/3+ neurons
TUSC7	TUSC7	4.69416	3.49034	285.164	1.0085e-17	1.57016e-15	clusterNR5A2/ONECUT1/3+ neurons_vs_others	NR5A2/ONECUT1/3+ neurons
AC008056.11	AC008056.1	1.8924	8.38635	280.095	1.04957e-17	1.61989e-15	clusterNR5A2/ONECUT1/3+ neurons_vs_others	NR5A2/ONECUT1/3+ neurons
TMOD1	TMOD1	3.07046	4.49426	249.604	1.07608e-17	1.64649e-15	clusterNR5A2/ONECUT1/3+ neurons_vs_others	NR5A2/ONECUT1/3+ neurons
LINC00290	LINC00290	3.71354	5.64548	471.533	1.19292e-17	1.80968e-15	clusterNR5A2/ONECUT1/3+ neurons_vs_others	NR5A2/ONECUT1/3+ neurons
CHRM2	CHRM2	5.46541	4.16915	480.869	1.25804e-17	1.89228e-15	clusterNR5A2/ONECUT1/3+ neurons_vs_others	NR5A2/ONECUT1/3+ neurons
AL732509.1	AL732509.1	4.80591	3.45089	357.127	1.26948e-17	1.89344e-15	clusterNR5A2/ONECUT1/3+ neurons_vs_others	NR5A2/ONECUT1/3+ neurons
CRNDE	CRNDE	3.46952	4.88046	380.898	1.45539e-17	2.15265e-15	clusterNR5A2/ONECUT1/3+ neurons_vs_others	NR5A2/ONECUT1/3+ neurons
GALNT13	GALNT13	2.89446	7.02102	463.751	1.65032e-17	2.42078e-15	clusterNR5A2/ONECUT1/3+ neurons_vs_others	NR5A2/ONECUT1/3+ neurons
SYT51	SYT5	3.3847	5.86836	262.84	1.73426e-17	2.52306e-15	clusterNR5A2/ONECUT1/3+ neurons_vs_others	NR5A2/ONECUT1/3+ neurons
EDIL3	EDIL3	3.1774	5.9233	411.412	1.79952e-17	2.59672e-15	clusterNR5A2/ONECUT1/3+ neurons_vs_others	NR5A2/ONECUT1/3+ neurons
RTN11	RTN1	1.27052	8.48841	239.015	2.11996e-17	3.03446e-15	clusterNR5A2/ONECUT1/3+ neurons_vs_others	NR5A2/ONECUT1/3+ neurons
ARPP21	ARPP21	3.4578	3.87895	241.471	2.42814e-17	3.44776e-15	clusterNR5A2/ONECUT1/3+ neurons_vs_others	NR5A2/ONECUT1/3+ neurons
ATP6V0C1	ATP6V0C	3.25115	4.27913	231.628	3.4562e-17	4.86859e-15	clusterNR5A2/ONECUT1/3+ neurons_vs_others	NR5A2/ONECUT1/3+ neurons
SH3KBP1	SH3KBP1	2.02456	5.60726	231.207	3.5554e-17	4.96888e-15	clusterNR5A2/ONECUT1/3+ neurons_vs_others	NR5A2/ONECUT1/3+ neurons
UBASH3B	UBASH3B	2.5911	4.94856	231.063	3.58982e-17	4.9778e-15	clusterNR5A2/ONECUT1/3+ neurons_vs_others	NR5A2/ONECUT1/3+ neurons
TNR	TNR	4.53073	5.84646	432.595	3.64752e-17	5.01859e-15	clusterNR5A2/ONECUT1/3+ neurons_vs_others	NR5A2/ONECUT1/3+ neurons
DLGAP21	DLGAP2	3.15439	8.4938	499.958	3.93554e-17	5.37323e-15	clusterNR5A2/ONECUT1/3+ neurons_vs_others	NR5A2/ONECUT1/3+ neurons
LINC012011	LINC01201	5.37192	4.25663	282.585	3.96685e-17	5.37463e-15	clusterNR5A2/ONECUT1/3+ neurons_vs_others	NR5A2/ONECUT1/3+ neurons
AP001599.1	AP001599.1	4.02524	4.59431	357.839	4.83345e-17	6.49916e-15	clusterNR5A2/ONECUT1/3+ neurons_vs_others	NR5A2/ONECUT1/3+ neurons
PTPRO1	PTPRO	1.49107	7.90482	225.784	5.13736e-17	6.85586e-15	clusterNR5A2/ONECUT1/3+ neurons_vs_others	NR5A2/ONECUT1/3+ neurons
AP001605.1	AP001605.1	3.78166	4.94923	243.376	5.47063e-17	7.24614e-15	clusterNR5A2/ONECUT1/3+ neurons_vs_others	NR5A2/ONECUT1/3+ neurons
LINC02143	LINC02143	5.54643	4.14103	421.322	5.57148e-17	7.32506e-15	clusterNR5A2/ONECUT1/3+ neurons_vs_others	NR5A2/ONECUT1/3+ neurons
GPRIN3	GPRIN3	3.52843	3.19523	223.865	5.86303e-17	7.65168e-15	clusterNR5A2/ONECUT1/3+ neurons_vs_others	NR5A2/ONECUT1/3+ neurons
SPOCK21	SPOCK2	3.95026	4.41233	240.042	6.71492e-17	8.6995e-15	clusterNR5A2/ONECUT1/3+ neurons_vs_others	NR5A2/ONECUT1/3+ neurons
AL590783.1	AL590783.1	4.02544	2.49258	220.283	7.5224e-17	9.64424e-15	clusterNR5A2/ONECUT1/3+ neurons_vs_others	NR5A2/ONECUT1/3+ neurons
ACSL61	ACSL6	3.25851	4.05107	220.226	7.55282e-17	9.64424e-15	clusterNR5A2/ONECUT1/3+ neurons_vs_others	NR5A2/ONECUT1/3+ neurons
HS3ST4	HS3ST4	2.27041	6.4362	260.196	8.22861e-17	1.04321e-14	clusterNR5A2/ONECUT1/3+ neurons_vs_others	NR5A2/ONECUT1/3+ neurons
ZDHHC14	ZDHHC14	2.01614	6.36388	241.935	9.00071e-17	1.133e-14	clusterNR5A2/ONECUT1/3+ neurons_vs_others	NR5A2/ONECUT1/3+ neurons
LHFPL3	LHFPL3	2.49163	6.1932	306.676	9.59433e-17	1.19922e-14	clusterNR5A2/ONECUT1/3+ neurons_vs_others	NR5A2/ONECUT1/3+ neurons
RUNDC3B1	RUNDC3B	2.04343	7.1204	241.189	9.68907e-17	1.2026e-14	clusterNR5A2/ONECUT1/3+ neurons_vs_others	NR5A2/ONECUT1/3+ neurons
GABRA2	GABRA2	2.66701	5.97813	248.225	9.96036e-17	1.22768e-14	clusterNR5A2/ONECUT1/3+ neurons_vs_others	NR5A2/ONECUT1/3+ neurons
ADGRL4	ADGRL4	3.46908	3.79026	217.549	1.09521e-16	1.34061e-14	clusterNR5A2/ONECUT1/3+ neurons_vs_others	NR5A2/ONECUT1/3+ neurons
SGCD1	SGCD	2.38159	7.74433	347.989	1.11897e-16	1.36031e-14	clusterNR5A2/ONECUT1/3+ neurons_vs_others	NR5A2/ONECUT1/3+ neurons
IQSEC31	IQSEC3	3.06928	5.83217	230.271	1.24234e-16	1.50002e-14	clusterNR5A2/ONECUT1/3+ neurons_vs_others	NR5A2/ONECUT1/3+ neurons
NPM21	NPM2	3.64118	5.22243	228.816	1.36417e-16	1.63009e-14	clusterNR5A2/ONECUT1/3+ neurons_vs_others	NR5A2/ONECUT1/3+ neurons
SNHG141	SNHG14	1.18052	11.5077	211.885	1.36843e-16	1.63009e-14	clusterNR5A2/ONECUT1/3+ neurons_vs_others	NR5A2/ONECUT1/3+ neurons
AC093305.1	AC093305.1	4.05575	2.59649	211.493	1.40784e-16	1.66079e-14	clusterNR5A2/ONECUT1/3+ neurons_vs_others	NR5A2/ONECUT1/3+ neurons
AC091885.2	AC091885.2	2.34616	5.85279	254.903	1.41292e-16	1.66079e-14	clusterNR5A2/ONECUT1/3+ neurons_vs_others	NR5A2/ONECUT1/3+ neurons
PTPRE	PTPRE	2.0391	5.74093	210.933	1.46638e-16	1.71229e-14	clusterNR5A2/ONECUT1/3+ neurons_vs_others	NR5A2/ONECUT1/3+ neurons
ADGRB3	ADGRB3	1.47541	10.0722	210.102	1.5579e-16	1.79553e-14	clusterNR5A2/ONECUT1/3+ neurons_vs_others	NR5A2/ONECUT1/3+ neurons
KIF5C1	KIF5C	1.40299	8.35377	209.383	1.64187e-16	1.8801e-14	clusterNR5A2/ONECUT1/3+ neurons_vs_others	NR5A2/ONECUT1/3+ neurons
ARFGEF3	ARFGEF3	3.1398	8.00832	504.694	1.78022e-16	2.02522e-14	clusterNR5A2/ONECUT1/3+ neurons_vs_others	NR5A2/ONECUT1/3+ neurons
POU6F2	POU6F2	2.52245	6.87729	341.157	1.79142e-16	2.02522e-14	clusterNR5A2/ONECUT1/3+ neurons_vs_others	NR5A2/ONECUT1/3+ neurons
AC023905.1	AC023905.1	2.34968	6.26117	271.832	1.83836e-16	2.06513e-14	clusterNR5A2/ONECUT1/3+ neurons_vs_others	NR5A2/ONECUT1/3+ neurons
RYR31	RYR3	2.37817	7.79705	356.618	1.89091e-16	2.099e-14	clusterNR5A2/ONECUT1/3+ neurons_vs_others	NR5A2/ONECUT1/3+ neurons
AC016642.11	AC016642.1	1.83187	7.21349	207.177	1.93111e-16	2.1289e-14	clusterNR5A2/ONECUT1/3+ neurons_vs_others	NR5A2/ONECUT1/3+ neurons
AC008056.21	AC008056.2	2.31342	5.62816	206.889	1.97267e-16	2.16129e-14	clusterNR5A2/ONECUT1/3+ neurons_vs_others	NR5A2/ONECUT1/3+ neurons
FSTL5	FSTL5	3.32336	4.52102	273.984	2.08774e-16	2.27333e-14	clusterNR5A2/ONECUT1/3+ neurons_vs_others	NR5A2/ONECUT1/3+ neurons
TSPAN71	TSPAN7	2.24759	6.56987	205.694	2.15535e-16	2.33264e-14	clusterNR5A2/ONECUT1/3+ neurons_vs_others	NR5A2/ONECUT1/3+ neurons
C4orf481	C4orf48	2.52695	5.15108	205.385	2.2054e-16	2.37234e-14	clusterNR5A2/ONECUT1/3+ neurons_vs_others	NR5A2/ONECUT1/3+ neurons
TH1	TH	4.86972	3.79479	240.832	2.27645e-16	2.43402e-14	clusterNR5A2/ONECUT1/3+ neurons_vs_others	NR5A2/ONECUT1/3+ neurons
CAMK2N11	CAMK2N1	4.65383	2.99108	220.836	2.30068e-16	2.44519e-14	clusterNR5A2/ONECUT1/3+ neurons_vs_others	NR5A2/ONECUT1/3+ neurons
PLXNA4	PLXNA4	1.74337	6.50402	204.706	2.32e-16	2.45105e-14	clusterNR5A2/ONECUT1/3+ neurons_vs_others	NR5A2/ONECUT1/3+ neurons
AL445623.2	AL445623.2	1.77305	6.65525	202.993	2.63754e-16	2.77005e-14	clusterNR5A2/ONECUT1/3+ neurons_vs_others	NR5A2/ONECUT1/3+ neurons
SH3RF3	SH3RF3	2.90688	3.91285	202.603	2.71612e-16	2.83579e-14	clusterNR5A2/ONECUT1/3+ neurons_vs_others	NR5A2/ONECUT1/3+ neurons
GRM7	GRM7	2.88923	7.96705	443.603	2.82612e-16	2.93338e-14	clusterNR5A2/ONECUT1/3+ neurons_vs_others	NR5A2/ONECUT1/3+ neurons
ANKRD18A	ANKRD18A	4.46555	3.11134	216.363	3.1061e-16	3.20524e-14	clusterNR5A2/ONECUT1/3+ neurons_vs_others	NR5A2/ONECUT1/3+ neurons
CNTNAP2	CNTNAP2	4.45967	9.58841	782.99	3.16064e-16	3.24267e-14	clusterNR5A2/ONECUT1/3+ neurons_vs_others	NR5A2/ONECUT1/3+ neurons
GCNT1	GCNT1	1.87314	6.3611	205.895	3.42746e-16	3.49621e-14	clusterNR5A2/ONECUT1/3+ neurons_vs_others	NR5A2/ONECUT1/3+ neurons
VWA5B11	VWA5B1	3.95315	4.08892	213.829	3.6907e-16	3.74322e-14	clusterNR5A2/ONECUT1/3+ neurons_vs_others	NR5A2/ONECUT1/3+ neurons
STXBP5-AS11	STXBP5-AS1	1.8538	7.3449	212.016	3.75235e-16	3.78412e-14	clusterNR5A2/ONECUT1/3+ neurons_vs_others	NR5A2/ONECUT1/3+ neurons
ANK2	ANK2	1.27848	10.0266	197.569	3.98397e-16	3.995e-14	clusterNR5A2/ONECUT1/3+ neurons_vs_others	NR5A2/ONECUT1/3+ neurons
SVOP1	SVOP	2.77821	6.03295	210.111	4.76903e-16	4.75537e-14	clusterNR5A2/ONECUT1/3+ neurons_vs_others	NR5A2/ONECUT1/3+ neurons
AL391807.1	AL391807.1	2.44132	6.32999	272.535	5.83209e-16	5.77063e-14	clusterNR5A2/ONECUT1/3+ neurons_vs_others	NR5A2/ONECUT1/3+ neurons
PLXNA21	PLXNA2	2.4509	5.57536	224.049	5.8582e-16	5.77063e-14	clusterNR5A2/ONECUT1/3+ neurons_vs_others	NR5A2/ONECUT1/3+ neurons
SCN3B1	SCN3B	2.34875	5.50059	192.337	5.98587e-16	5.80564e-14	clusterNR5A2/ONECUT1/3+ neurons_vs_others	NR5A2/ONECUT1/3+ neurons
CACNA1C1	CACNA1C	1.43019	7.94916	192.226	6.03831e-16	5.82467e-14	clusterNR5A2/ONECUT1/3+ neurons_vs_others	NR5A2/ONECUT1/3+ neurons
KCNMA11	KCNMA1	2.31606	7.26517	270.886	6.13115e-16	5.88226e-14	clusterNR5A2/ONECUT1/3+ neurons_vs_others	NR5A2/ONECUT1/3+ neurons
AL158840.11	AL158840.1	3.87258	2.88461	191.952	6.17006e-16	5.88776e-14	clusterNR5A2/ONECUT1/3+ neurons_vs_others	NR5A2/ONECUT1/3+ neurons
LINC005991	LINC00599	2.38284	5.58006	191.642	6.32276e-16	6.00122e-14	clusterNR5A2/ONECUT1/3+ neurons_vs_others	NR5A2/ONECUT1/3+ neurons
LINC01322	LINC01322	1.79409	5.90488	190.815	6.75024e-16	6.37287e-14	clusterNR5A2/ONECUT1/3+ neurons_vs_others	NR5A2/ONECUT1/3+ neurons
SYNDIG1	SYNDIG1	3.78288	4.88039	323.002	7.69809e-16	7.22928e-14	clusterNR5A2/ONECUT1/3+ neurons_vs_others	NR5A2/ONECUT1/3+ neurons
AFF3	AFF3	2.30227	8.213	332.424	8.14381e-16	7.54386e-14	clusterNR5A2/ONECUT1/3+ neurons_vs_others	NR5A2/ONECUT1/3+ neurons
AC140912.1	AC140912.1	4.57087	3.36604	202.522	8.14716e-16	7.54386e-14	clusterNR5A2/ONECUT1/3+ neurons_vs_others	NR5A2/ONECUT1/3+ neurons
RASGRF11	RASGRF1	4.21128	3.82973	202.499	8.16058e-16	7.54386e-14	clusterNR5A2/ONECUT1/3+ neurons_vs_others	NR5A2/ONECUT1/3+ neurons
TMEM132E	TMEM132E	5.3442	1.51463	186.388	9.61977e-16	8.8467e-14	clusterNR5A2/ONECUT1/3+ neurons_vs_others	NR5A2/ONECUT1/3+ neurons
TUBB2B1	TUBB2B	1.46532	7.10074	185.469	1.03633e-15	9.48134e-14	clusterNR5A2/ONECUT1/3+ neurons_vs_others	NR5A2/ONECUT1/3+ neurons
LRRC71	LRRC7	1.92196	7.68924	251.324	1.04494e-15	9.5111e-14	clusterNR5A2/ONECUT1/3+ neurons_vs_others	NR5A2/ONECUT1/3+ neurons
KCTD8	KCTD8	3.00022	4.43936	228.192	1.09643e-15	9.92887e-14	clusterNR5A2/ONECUT1/3+ neurons_vs_others	NR5A2/ONECUT1/3+ neurons
SLC35F3	SLC35F3	4.49243	6.53753	607.539	1.17436e-15	1.05805e-13	clusterNR5A2/ONECUT1/3+ neurons_vs_others	NR5A2/ONECUT1/3+ neurons
LINC00903	LINC00903	3.7735	3.84282	228.218	1.26301e-15	1.13218e-13	clusterNR5A2/ONECUT1/3+ neurons_vs_others	NR5A2/ONECUT1/3+ neurons
HSPA12A	HSPA12A	2.0837	5.97672	203.842	1.29133e-15	1.15175e-13	clusterNR5A2/ONECUT1/3+ neurons_vs_others	NR5A2/ONECUT1/3+ neurons
FAM163A	FAM163A	4.66347	1.74363	182.455	1.32567e-15	1.17637e-13	clusterNR5A2/ONECUT1/3+ neurons_vs_others	NR5A2/ONECUT1/3+ neurons
MARCH41	MARCH4	2.39324	6.31068	196.069	1.34004e-15	1.17637e-13	clusterNR5A2/ONECUT1/3+ neurons_vs_others	NR5A2/ONECUT1/3+ neurons
SNTG2	SNTG2	3.13272	3.9213	203.246	1.34283e-15	1.17637e-13	clusterNR5A2/ONECUT1/3+ neurons_vs_others	NR5A2/ONECUT1/3+ neurons
ERC21	ERC2	1.33446	8.81782	182.239	1.34955e-15	1.17637e-13	clusterNR5A2/ONECUT1/3+ neurons_vs_others	NR5A2/ONECUT1/3+ neurons
AC024382.1	AC024382.1	2.93252	3.25901	182.216	1.35207e-15	1.17637e-13	clusterNR5A2/ONECUT1/3+ neurons_vs_others	NR5A2/ONECUT1/3+ neurons
TANC21	TANC2	1.21076	9.18683	181.174	1.4735e-15	1.27577e-13	clusterNR5A2/ONECUT1/3+ neurons_vs_others	NR5A2/ONECUT1/3+ neurons
AC069228.11	AC069228.1	1.51206	8.45053	182.441	1.52107e-15	1.30552e-13	clusterNR5A2/ONECUT1/3+ neurons_vs_others	NR5A2/ONECUT1/3+ neurons
GRIN3A1	GRIN3A	4.00208	5.53743	378.776	1.52258e-15	1.30552e-13	clusterNR5A2/ONECUT1/3+ neurons_vs_others	NR5A2/ONECUT1/3+ neurons
AC006058.1	AC006058.1	5.51886	2.00989	209.962	1.54425e-15	1.31774e-13	clusterNR5A2/ONECUT1/3+ neurons_vs_others	NR5A2/ONECUT1/3+ neurons
PFKP	PFKP	2.24352	4.67585	180.425	1.56796e-15	1.33157e-13	clusterNR5A2/ONECUT1/3+ neurons_vs_others	NR5A2/ONECUT1/3+ neurons
SCG21	SCG2	5.37665	7.52043	636.029	1.72077e-15	1.45438e-13	clusterNR5A2/ONECUT1/3+ neurons_vs_others	NR5A2/ONECUT1/3+ neurons
TTC9B1	TTC9B	3.54959	5.06058	191.97	1.76682e-15	1.48623e-13	clusterNR5A2/ONECUT1/3+ neurons_vs_others	NR5A2/ONECUT1/3+ neurons
TMSB101	TMSB10	1.40827	7.00111	178.483	1.84381e-15	1.54367e-13	clusterNR5A2/ONECUT1/3+ neurons_vs_others	NR5A2/ONECUT1/3+ neurons
CRTAC11	CRTAC1	3.22366	4.03168	186.966	2.01569e-15	1.67965e-13	clusterNR5A2/ONECUT1/3+ neurons_vs_others	NR5A2/ONECUT1/3+ neurons
DLGAP2-AS11	DLGAP2-AS1	2.92091	4.45327	176.971	2.09388e-15	1.73665e-13	clusterNR5A2/ONECUT1/3+ neurons_vs_others	NR5A2/ONECUT1/3+ neurons
AC091973.1	AC091973.1	6.30749	2.04205	205.212	2.11879e-15	1.73916e-13	clusterNR5A2/ONECUT1/3+ neurons_vs_others	NR5A2/ONECUT1/3+ neurons
ERP29	ERP29	1.91131	5.22786	176.801	2.12418e-15	1.73916e-13	clusterNR5A2/ONECUT1/3+ neurons_vs_others	NR5A2/ONECUT1/3+ neurons
GPR1491	GPR149	4.17476	3.35242	189.517	2.1263e-15	1.73916e-13	clusterNR5A2/ONECUT1/3+ neurons_vs_others	NR5A2/ONECUT1/3+ neurons
OLFM11	OLFM1	3.31553	3.65317	176.675	2.14692e-15	1.74797e-13	clusterNR5A2/ONECUT1/3+ neurons_vs_others	NR5A2/ONECUT1/3+ neurons
GRAMD1B	GRAMD1B	2.92141	6.36632	351.63	2.19346e-15	1.7777e-13	clusterNR5A2/ONECUT1/3+ neurons_vs_others	NR5A2/ONECUT1/3+ neurons
NFASC1	NFASC	1.65986	6.70482	175.633	2.34515e-15	1.892e-13	clusterNR5A2/ONECUT1/3+ neurons_vs_others	NR5A2/ONECUT1/3+ neurons
LINC02853	LINC02853	5.4005	2.08772	186.246	2.7306e-15	2.18313e-13	clusterNR5A2/ONECUT1/3+ neurons_vs_others	NR5A2/ONECUT1/3+ neurons
AC022679.21	AC022679.2	2.44519	4.98098	173.765	2.75042e-15	2.18912e-13	clusterNR5A2/ONECUT1/3+ neurons_vs_others	NR5A2/ONECUT1/3+ neurons
KCNIP4	KCNIP4	3.71575	8.28188	558.596	2.82009e-15	2.23454e-13	clusterNR5A2/ONECUT1/3+ neurons_vs_others	NR5A2/ONECUT1/3+ neurons
RBP4	RBP4	6.70069	1.36955	219.831	2.84765e-15	2.24636e-13	clusterNR5A2/ONECUT1/3+ neurons_vs_others	NR5A2/ONECUT1/3+ neurons
PCDH10	PCDH10	2.78555	5.66107	249.435	2.87472e-15	2.25767e-13	clusterNR5A2/ONECUT1/3+ neurons_vs_others	NR5A2/ONECUT1/3+ neurons
RET1	RET	4.76328	3	184.018	3.2447e-15	2.53701e-13	clusterNR5A2/ONECUT1/3+ neurons_vs_others	NR5A2/ONECUT1/3+ neurons
ACHE1	ACHE	4.70458	3.4037	216.787	3.42017e-15	2.66249e-13	clusterNR5A2/ONECUT1/3+ neurons_vs_others	NR5A2/ONECUT1/3+ neurons
PRKD1	PRKD1	1.46953	8.17437	180.969	3.61712e-15	2.8035e-13	clusterNR5A2/ONECUT1/3+ neurons_vs_others	NR5A2/ONECUT1/3+ neurons
BEX11	BEX1	2.05685	5.55108	170.405	3.677e-15	2.83752e-13	clusterNR5A2/ONECUT1/3+ neurons_vs_others	NR5A2/ONECUT1/3+ neurons
PCSK1	PCSK1	4.47819	3.9531	215.439	4.07979e-15	3.13472e-13	clusterNR5A2/ONECUT1/3+ neurons_vs_others	NR5A2/ONECUT1/3+ neurons
CPE1	CPE	1.3151	7.36344	168.88	4.2018e-15	3.21351e-13	clusterNR5A2/ONECUT1/3+ neurons_vs_others	NR5A2/ONECUT1/3+ neurons
LZTS11	LZTS1	2.42647	4.84796	168.834	4.21854e-15	3.21351e-13	clusterNR5A2/ONECUT1/3+ neurons_vs_others	NR5A2/ONECUT1/3+ neurons
PRKACB	PRKACB	1.20811	8.44753	168.666	4.28157e-15	3.24759e-13	clusterNR5A2/ONECUT1/3+ neurons_vs_others	NR5A2/ONECUT1/3+ neurons
NRN1	NRN1	6.53794	1.68591	220.558	4.48562e-15	3.38788e-13	clusterNR5A2/ONECUT1/3+ neurons_vs_others	NR5A2/ONECUT1/3+ neurons
CACNA1A1	CACNA1A	1.47942	7.7957	168.536	5.28347e-15	3.95681e-13	clusterNR5A2/ONECUT1/3+ neurons_vs_others	NR5A2/ONECUT1/3+ neurons
SLCO5A11	SLCO5A1	1.906	5.70968	166.104	5.36998e-15	3.99627e-13	clusterNR5A2/ONECUT1/3+ neurons_vs_others	NR5A2/ONECUT1/3+ neurons
LINC02018	LINC02018	2.15663	4.46251	166.081	5.38119e-15	3.99627e-13	clusterNR5A2/ONECUT1/3+ neurons_vs_others	NR5A2/ONECUT1/3+ neurons
RAB6B1	RAB6B	2.09699	4.90785	164.949	5.95305e-15	4.40253e-13	clusterNR5A2/ONECUT1/3+ neurons_vs_others	NR5A2/ONECUT1/3+ neurons
AC105101.2	AC105101.2	3.81504	2.73048	175.91	6.1729e-15	4.54618e-13	clusterNR5A2/ONECUT1/3+ neurons_vs_others	NR5A2/ONECUT1/3+ neurons
ADARB2-AS1	ADARB2-AS1	6.39779	2.5337	279.869	6.21477e-15	4.5581e-13	clusterNR5A2/ONECUT1/3+ neurons_vs_others	NR5A2/ONECUT1/3+ neurons
EPB41L3	EPB41L3	1.87459	6.18553	190.091	6.28924e-15	4.59374e-13	clusterNR5A2/ONECUT1/3+ neurons_vs_others	NR5A2/ONECUT1/3+ neurons
HS3ST5	HS3ST5	1.85913	6.83881	204.382	6.41758e-15	4.66827e-13	clusterNR5A2/ONECUT1/3+ neurons_vs_others	NR5A2/ONECUT1/3+ neurons
HIP1R1	HIP1R	1.88449	5.36336	163.565	6.74117e-15	4.85165e-13	clusterNR5A2/ONECUT1/3+ neurons_vs_others	NR5A2/ONECUT1/3+ neurons
CPNE71	CPNE7	4.33913	3.55632	188.593	6.75169e-15	4.85165e-13	clusterNR5A2/ONECUT1/3+ neurons_vs_others	NR5A2/ONECUT1/3+ neurons
TIMP3	TIMP3	2.7394	5.84086	288.352	7.73354e-15	5.53478e-13	clusterNR5A2/ONECUT1/3+ neurons_vs_others	NR5A2/ONECUT1/3+ neurons
LINC027891	LINC02789	3.37352	3.20851	161.325	8.25902e-15	5.88712e-13	clusterNR5A2/ONECUT1/3+ neurons_vs_others	NR5A2/ONECUT1/3+ neurons
AC073525.1	AC073525.1	4.38807	3.28042	172.235	8.33139e-15	5.91495e-13	clusterNR5A2/ONECUT1/3+ neurons_vs_others	NR5A2/ONECUT1/3+ neurons
UCHL11	UCHL1	1.59349	6.81745	162.291	8.54451e-15	6.04209e-13	clusterNR5A2/ONECUT1/3+ neurons_vs_others	NR5A2/ONECUT1/3+ neurons
ZNF385D-AS1	ZNF385D-AS1	3.88555	3.44077	219.6	8.66171e-15	6.10066e-13	clusterNR5A2/ONECUT1/3+ neurons_vs_others	NR5A2/ONECUT1/3+ neurons
SLC16A2	SLC16A2	1.33975	7.01577	159.06	1.01656e-14	7.13158e-13	clusterNR5A2/ONECUT1/3+ neurons_vs_others	NR5A2/ONECUT1/3+ neurons
EEF1A21	EEF1A2	3.34069	4.89468	169.25	1.06705e-14	7.45636e-13	clusterNR5A2/ONECUT1/3+ neurons_vs_others	NR5A2/ONECUT1/3+ neurons
ABLIM21	ABLIM2	1.61813	6.31757	158.285	1.09208e-14	7.60133e-13	clusterNR5A2/ONECUT1/3+ neurons_vs_others	NR5A2/ONECUT1/3+ neurons
PDZRN4	PDZRN4	5.03001	4.76519	430.532	1.14067e-14	7.90848e-13	clusterNR5A2/ONECUT1/3+ neurons_vs_others	NR5A2/ONECUT1/3+ neurons
ANKS1B1	ANKS1B	1.17867	8.64057	157.703	1.15264e-14	7.96041e-13	clusterNR5A2/ONECUT1/3+ neurons_vs_others	NR5A2/ONECUT1/3+ neurons
ABCB11	ABCB1	2.10844	6.56555	191.834	1.23871e-14	8.48874e-13	clusterNR5A2/ONECUT1/3+ neurons_vs_others	NR5A2/ONECUT1/3+ neurons
DRD2	DRD2	4.49534	1.65418	156.676	1.26833e-14	8.65833e-13	clusterNR5A2/ONECUT1/3+ neurons_vs_others	NR5A2/ONECUT1/3+ neurons
FAM189A1	FAM189A1	3.33886	3.05206	155.681	1.39218e-14	9.46737e-13	clusterNR5A2/ONECUT1/3+ neurons_vs_others	NR5A2/ONECUT1/3+ neurons
PCDH9-AS4	PCDH9-AS4	2.58416	5.56071	224.006	1.60226e-14	1.08544e-12	clusterNR5A2/ONECUT1/3+ neurons_vs_others	NR5A2/ONECUT1/3+ neurons
PHACTR31	PHACTR3	1.76098	6.11126	152.338	1.91067e-14	1.28945e-12	clusterNR5A2/ONECUT1/3+ neurons_vs_others	NR5A2/ONECUT1/3+ neurons
DLGAP1-AS41	DLGAP1-AS4	2.47195	6.5566	218.255	2.06404e-14	1.38767e-12	clusterNR5A2/ONECUT1/3+ neurons_vs_others	NR5A2/ONECUT1/3+ neurons
LHFPL3-AS1	LHFPL3-AS1	3.58292	3.51838	161.101	2.1377e-14	1.42664e-12	clusterNR5A2/ONECUT1/3+ neurons_vs_others	NR5A2/ONECUT1/3+ neurons
SPHKAP	SPHKAP	3.48829	2.70968	151.165	2.13808e-14	1.42664e-12	clusterNR5A2/ONECUT1/3+ neurons_vs_others	NR5A2/ONECUT1/3+ neurons
POMC1	POMC	2.89887	6.20462	159.855	2.38346e-14	1.58442e-12	clusterNR5A2/ONECUT1/3+ neurons_vs_others	NR5A2/ONECUT1/3+ neurons
ANXA2	ANXA2	2.52862	4.31135	150.232	2.50834e-14	1.65205e-12	clusterNR5A2/ONECUT1/3+ neurons_vs_others	NR5A2/ONECUT1/3+ neurons
NEBL	NEBL	1.16011	8.66811	149.498	2.51177e-14	1.65205e-12	clusterNR5A2/ONECUT1/3+ neurons_vs_others	NR5A2/ONECUT1/3+ neurons
AC084361.11	AC084361.1	1.87276	6.74798	161.295	2.57225e-14	1.68468e-12	clusterNR5A2/ONECUT1/3+ neurons_vs_others	NR5A2/ONECUT1/3+ neurons
ZNF536	ZNF536	1.59407	7.23309	166.692	2.99927e-14	1.95713e-12	clusterNR5A2/ONECUT1/3+ neurons_vs_others	NR5A2/ONECUT1/3+ neurons
AC090531.1	AC090531.1	4.80702	2.48992	191.089	3.04776e-14	1.98149e-12	clusterNR5A2/ONECUT1/3+ neurons_vs_others	NR5A2/ONECUT1/3+ neurons
AC027251.11	AC027251.1	3.25448	3.53193	150.782	3.12815e-14	2.02633e-12	clusterNR5A2/ONECUT1/3+ neurons_vs_others	NR5A2/ONECUT1/3+ neurons
YWHAH1	YWHAH	1.67845	5.63381	146.804	3.26861e-14	2.10962e-12	clusterNR5A2/ONECUT1/3+ neurons_vs_others	NR5A2/ONECUT1/3+ neurons
CALM11	CALM1	1.50125	5.89887	146.55	3.35135e-14	2.15518e-12	clusterNR5A2/ONECUT1/3+ neurons_vs_others	NR5A2/ONECUT1/3+ neurons
ADCYAP1	ADCYAP1	5.9474	0.878136	155.531	3.49634e-14	2.24031e-12	clusterNR5A2/ONECUT1/3+ neurons_vs_others	NR5A2/ONECUT1/3+ neurons
GCH1	GCH1	2.20543	4.31765	145.874	3.58289e-14	2.28751e-12	clusterNR5A2/ONECUT1/3+ neurons_vs_others	NR5A2/ONECUT1/3+ neurons
GABRG21	GABRG2	4.00536	4.38779	165.792	3.854e-14	2.45178e-12	clusterNR5A2/ONECUT1/3+ neurons_vs_others	NR5A2/ONECUT1/3+ neurons
AC068931.11	AC068931.1	4.93157	5.98068	411.32	3.8816e-14	2.46052e-12	clusterNR5A2/ONECUT1/3+ neurons_vs_others	NR5A2/ONECUT1/3+ neurons
AC023590.1	AC023590.1	1.67977	5.50966	144.913	3.94149e-14	2.48959e-12	clusterNR5A2/ONECUT1/3+ neurons_vs_others	NR5A2/ONECUT1/3+ neurons
NR5A2	NR5A2	6.50786	6.48682	613.405	4.17468e-14	2.62753e-12	clusterNR5A2/ONECUT1/3+ neurons_vs_others	NR5A2/ONECUT1/3+ neurons
GMDS	GMDS	1.35115	6.29773	142.564	4.98723e-14	3.11473e-12	clusterNR5A2/ONECUT1/3+ neurons_vs_others	NR5A2/ONECUT1/3+ neurons
PRKAG2	PRKAG2	1.88421	5.00886	141.886	5.34082e-14	3.31448e-12	clusterNR5A2/ONECUT1/3+ neurons_vs_others	NR5A2/ONECUT1/3+ neurons
CALN11	CALN1	1.63304	6.64045	151.074	5.74175e-14	3.55088e-12	clusterNR5A2/ONECUT1/3+ neurons_vs_others	NR5A2/ONECUT1/3+ neurons
FGF12	FGF12	2.88895	6.74618	313.394	5.79772e-14	3.57305e-12	clusterNR5A2/ONECUT1/3+ neurons_vs_others	NR5A2/ONECUT1/3+ neurons
PLPPR1	PLPPR1	3.17308	6.10175	307.633	5.82577e-14	3.57791e-12	clusterNR5A2/ONECUT1/3+ neurons_vs_others	NR5A2/ONECUT1/3+ neurons
AC245297.3	AC245297.3	1.27075	7.4906	140.184	6.35011e-14	3.88649e-12	clusterNR5A2/ONECUT1/3+ neurons_vs_others	NR5A2/ONECUT1/3+ neurons
GAP431	GAP43	3.11486	7.88506	296.644	6.42029e-14	3.91594e-12	clusterNR5A2/ONECUT1/3+ neurons_vs_others	NR5A2/ONECUT1/3+ neurons
SLC24A3	SLC24A3	1.38122	7.05789	139.661	6.69943e-14	4.0722e-12	clusterNR5A2/ONECUT1/3+ neurons_vs_others	NR5A2/ONECUT1/3+ neurons
PODXL21	PODXL2	1.62131	6.00063	139.443	6.85083e-14	4.15001e-12	clusterNR5A2/ONECUT1/3+ neurons_vs_others	NR5A2/ONECUT1/3+ neurons
AC120193.1	AC120193.1	3.13625	3.31002	142.891	7.20308e-14	4.34855e-12	clusterNR5A2/ONECUT1/3+ neurons_vs_others	NR5A2/ONECUT1/3+ neurons
DACH1	DACH1	2.81576	8.61524	352.151	7.47463e-14	4.49719e-12	clusterNR5A2/ONECUT1/3+ neurons_vs_others	NR5A2/ONECUT1/3+ neurons
MLLT111	MLLT11	1.99023	5.5291	138.335	7.67904e-14	4.60457e-12	clusterNR5A2/ONECUT1/3+ neurons_vs_others	NR5A2/ONECUT1/3+ neurons
ANK31	ANK3	1.89649	9.70511	214.358	8.0799e-14	4.82863e-12	clusterNR5A2/ONECUT1/3+ neurons_vs_others	NR5A2/ONECUT1/3+ neurons
SAMD12	SAMD12	1.58722	5.66855	137.561	8.31926e-14	4.9465e-12	clusterNR5A2/ONECUT1/3+ neurons_vs_others	NR5A2/ONECUT1/3+ neurons
AP001604.1	AP001604.1	3.53577	4.19607	155.037	8.33288e-14	4.9465e-12	clusterNR5A2/ONECUT1/3+ neurons_vs_others	NR5A2/ONECUT1/3+ neurons
KCNK9	KCNK9	4.59934	1.83527	145.938	8.45045e-14	4.99957e-12	clusterNR5A2/ONECUT1/3+ neurons_vs_others	NR5A2/ONECUT1/3+ neurons
UNC13A1	UNC13A	2.21215	5.91251	161.525	8.48048e-14	5.00066e-12	clusterNR5A2/ONECUT1/3+ neurons_vs_others	NR5A2/ONECUT1/3+ neurons
AC008067.11	AC008067.1	2.06252	6.11426	146.451	8.71892e-14	5.10841e-12	clusterNR5A2/ONECUT1/3+ neurons_vs_others	NR5A2/ONECUT1/3+ neurons
FRY-AS1	FRY-AS1	2.6935	4.12441	136.918	8.89523e-14	5.19347e-12	clusterNR5A2/ONECUT1/3+ neurons_vs_others	NR5A2/ONECUT1/3+ neurons
ADCY8	ADCY8	5.71359	2.43981	201.914	8.97663e-14	5.21649e-12	clusterNR5A2/ONECUT1/3+ neurons_vs_others	NR5A2/ONECUT1/3+ neurons
MAP7D2	MAP7D2	1.87693	4.68748	136.812	8.99344e-14	5.21649e-12	clusterNR5A2/ONECUT1/3+ neurons_vs_others	NR5A2/ONECUT1/3+ neurons
CHRNA7	CHRNA7	4.12618	6.78987	415.93	9.02632e-14	5.21851e-12	clusterNR5A2/ONECUT1/3+ neurons_vs_others	NR5A2/ONECUT1/3+ neurons
MPC1	MPC1	2.59976	3.64514	136.622	9.1737e-14	5.2865e-12	clusterNR5A2/ONECUT1/3+ neurons_vs_others	NR5A2/ONECUT1/3+ neurons
KCNMA1-AS11	KCNMA1-AS1	2.77469	4.82828	143.123	9.7978e-14	5.60971e-12	clusterNR5A2/ONECUT1/3+ neurons_vs_others	NR5A2/ONECUT1/3+ neurons
SMPD31	SMPD3	2.92883	5.4122	144.011	1.0148e-13	5.79155e-12	clusterNR5A2/ONECUT1/3+ neurons_vs_others	NR5A2/ONECUT1/3+ neurons
ADARB2	ADARB2	5.12461	7.06797	487.597	1.03251e-13	5.8737e-12	clusterNR5A2/ONECUT1/3+ neurons_vs_others	NR5A2/ONECUT1/3+ neurons
LINC00623	LINC00623	1.34089	6.0055	134.862	1.10332e-13	6.25652e-12	clusterNR5A2/ONECUT1/3+ neurons_vs_others	NR5A2/ONECUT1/3+ neurons
STMN21	STMN2	2.26016	8.91605	238.645	1.14558e-13	6.47544e-12	clusterNR5A2/ONECUT1/3+ neurons_vs_others	NR5A2/ONECUT1/3+ neurons
MDGA21	MDGA2	1.92637	9.05189	214.561	1.16474e-13	6.56284e-12	clusterNR5A2/ONECUT1/3+ neurons_vs_others	NR5A2/ONECUT1/3+ neurons
C1QTNF41	C1QTNF4	2.74295	4.39483	132.099	1.48009e-13	8.31335e-12	clusterNR5A2/ONECUT1/3+ neurons_vs_others	NR5A2/ONECUT1/3+ neurons
AC007389.1	AC007389.1	2.76038	3.63516	131.927	1.50751e-13	8.44061e-12	clusterNR5A2/ONECUT1/3+ neurons_vs_others	NR5A2/ONECUT1/3+ neurons
SYCP21	SYCP2	1.83338	5.70509	131.205	1.62921e-13	9.09336e-12	clusterNR5A2/ONECUT1/3+ neurons_vs_others	NR5A2/ONECUT1/3+ neurons
SORBS2	SORBS2	1.08343	9.26978	130.931	1.67816e-13	9.33722e-12	clusterNR5A2/ONECUT1/3+ neurons_vs_others	NR5A2/ONECUT1/3+ neurons
ZCCHC121	ZCCHC12	3.40762	5.64759	147.383	1.83606e-13	1.01521e-11	clusterNR5A2/ONECUT1/3+ neurons_vs_others	NR5A2/ONECUT1/3+ neurons
AC009264.1	AC009264.1	4.48373	5.95683	398.702	1.97617e-13	1.08929e-11	clusterNR5A2/ONECUT1/3+ neurons_vs_others	NR5A2/ONECUT1/3+ neurons
SHANK21	SHANK2	1.1412	7.57977	129.036	2.06147e-13	1.13279e-11	clusterNR5A2/ONECUT1/3+ neurons_vs_others	NR5A2/ONECUT1/3+ neurons
CALY1	CALY	3.78454	5.50678	220.039	2.2359e-13	1.22484e-11	clusterNR5A2/ONECUT1/3+ neurons_vs_others	NR5A2/ONECUT1/3+ neurons
SFMBT2	SFMBT2	1.5918	7.48992	165.68	2.27386e-13	1.24181e-11	clusterNR5A2/ONECUT1/3+ neurons_vs_others	NR5A2/ONECUT1/3+ neurons
HMCN2	HMCN2	3.21161	2.50118	128.098	2.28461e-13	1.24385e-11	clusterNR5A2/ONECUT1/3+ neurons_vs_others	NR5A2/ONECUT1/3+ neurons
SCN1A-AS1	SCN1A-AS1	2.19593	9.42305	240.714	2.42867e-13	1.31422e-11	clusterNR5A2/ONECUT1/3+ neurons_vs_others	NR5A2/ONECUT1/3+ neurons
LINC02150	LINC02150	3.65024	1.83661	127.292	2.49639e-13	1.34306e-11	clusterNR5A2/ONECUT1/3+ neurons_vs_others	NR5A2/ONECUT1/3+ neurons
SARAF1	SARAF	1.24201	7.18301	127.29	2.4971e-13	1.34306e-11	clusterNR5A2/ONECUT1/3+ neurons_vs_others	NR5A2/ONECUT1/3+ neurons
ONECUT1	ONECUT1	6.60848	3.25059	301.778	2.57667e-13	1.38167e-11	clusterNR5A2/ONECUT1/3+ neurons_vs_others	NR5A2/ONECUT1/3+ neurons
ELAVL41	ELAVL4	3.34311	7.39415	290.716	2.62489e-13	1.40329e-11	clusterNR5A2/ONECUT1/3+ neurons_vs_others	NR5A2/ONECUT1/3+ neurons
AL157829.1	AL157829.1	2.84323	4.04579	137.181	2.71332e-13	1.44621e-11	clusterNR5A2/ONECUT1/3+ neurons_vs_others	NR5A2/ONECUT1/3+ neurons
CACNB41	CACNB4	1.28865	6.55627	126.212	2.81369e-13	1.49521e-11	clusterNR5A2/ONECUT1/3+ neurons_vs_others	NR5A2/ONECUT1/3+ neurons
ST8SIA31	ST8SIA3	2.94709	5.02156	133.395	2.88675e-13	1.52946e-11	clusterNR5A2/ONECUT1/3+ neurons_vs_others	NR5A2/ONECUT1/3+ neurons
AC008415.1	AC008415.1	4.90801	6.82907	423.922	3.07098e-13	1.6209e-11	clusterNR5A2/ONECUT1/3+ neurons_vs_others	NR5A2/ONECUT1/3+ neurons
AC008728.1	AC008728.1	3.42898	4.0503	135.367	3.0776e-13	1.6209e-11	clusterNR5A2/ONECUT1/3+ neurons_vs_others	NR5A2/ONECUT1/3+ neurons
HSP90AA1	HSP90AA1	1.05518	7.41776	125.372	3.08975e-13	1.62248e-11	clusterNR5A2/ONECUT1/3+ neurons_vs_others	NR5A2/ONECUT1/3+ neurons
ABLIM1	ABLIM1	1.24784	7.73026	124.101	3.56289e-13	1.86542e-11	clusterNR5A2/ONECUT1/3+ neurons_vs_others	NR5A2/ONECUT1/3+ neurons
TENT5A	TENT5A	1.43921	5.94199	123.682	3.73536e-13	1.94997e-11	clusterNR5A2/ONECUT1/3+ neurons_vs_others	NR5A2/ONECUT1/3+ neurons
KRTAP5-AS11	KRTAP5-AS1	3.40186	4.1073	130.114	4.042e-13	2.10385e-11	clusterNR5A2/ONECUT1/3+ neurons_vs_others	NR5A2/ONECUT1/3+ neurons
DOCK4	DOCK4	1.24092	7.16682	122.727	4.16179e-13	2.15987e-11	clusterNR5A2/ONECUT1/3+ neurons_vs_others	NR5A2/ONECUT1/3+ neurons
RAP1GAP21	RAP1GAP2	1.45655	6.04964	122.337	4.35091e-13	2.25144e-11	clusterNR5A2/ONECUT1/3+ neurons_vs_others	NR5A2/ONECUT1/3+ neurons
NTRK2	NTRK2	2.56802	7.49363	243.68	4.43862e-13	2.28351e-11	clusterNR5A2/ONECUT1/3+ neurons_vs_others	NR5A2/ONECUT1/3+ neurons
VGF1	VGF	5.78442	7.44312	483.28	4.60445e-13	2.36197e-11	clusterNR5A2/ONECUT1/3+ neurons_vs_others	NR5A2/ONECUT1/3+ neurons
CSMD3	CSMD3	4.14973	5.68988	333.395	4.75018e-13	2.42971e-11	clusterNR5A2/ONECUT1/3+ neurons_vs_others	NR5A2/ONECUT1/3+ neurons
CNTN5	CNTN5	3.09276	8.72948	333.147	4.89303e-13	2.49559e-11	clusterNR5A2/ONECUT1/3+ neurons_vs_others	NR5A2/ONECUT1/3+ neurons
AC009227.1	AC009227.1	3.67104	2.27964	121.222	4.94172e-13	2.5132e-11	clusterNR5A2/ONECUT1/3+ neurons_vs_others	NR5A2/ONECUT1/3+ neurons
HS6ST3	HS6ST3	4.37637	8.74251	399.446	5.16411e-13	2.6188e-11	clusterNR5A2/ONECUT1/3+ neurons_vs_others	NR5A2/ONECUT1/3+ neurons
NRXN31	NRXN3	1.36665	10.3721	137.363	5.40768e-13	2.7345e-11	clusterNR5A2/ONECUT1/3+ neurons_vs_others	NR5A2/ONECUT1/3+ neurons
AHI1	AHI1	1.10071	9.27317	120.022	5.67395e-13	2.86099e-11	clusterNR5A2/ONECUT1/3+ neurons_vs_others	NR5A2/ONECUT1/3+ neurons
TMEM120B	TMEM120B	1.87901	5.29008	130.395	5.78254e-13	2.90749e-11	clusterNR5A2/ONECUT1/3+ neurons_vs_others	NR5A2/ONECUT1/3+ neurons
SYT7	SYT7	2.79103	3.03916	119.521	6.01322e-13	3.01494e-11	clusterNR5A2/ONECUT1/3+ neurons_vs_others	NR5A2/ONECUT1/3+ neurons
SYT131	SYT13	3.71186	3.72729	126.213	6.08673e-13	3.03336e-11	clusterNR5A2/ONECUT1/3+ neurons_vs_others	NR5A2/ONECUT1/3+ neurons
ARHGAP361	ARHGAP36	5.37397	2.91653	157.208	6.09876e-13	3.03336e-11	clusterNR5A2/ONECUT1/3+ neurons_vs_others	NR5A2/ONECUT1/3+ neurons
NKAIN2	NKAIN2	3.54638	8.29651	362.585	6.10124e-13	3.03336e-11	clusterNR5A2/ONECUT1/3+ neurons_vs_others	NR5A2/ONECUT1/3+ neurons
Z99496.2	Z99496.2	2.00868	3.91152	119.095	6.31791e-13	3.13231e-11	clusterNR5A2/ONECUT1/3+ neurons_vs_others	NR5A2/ONECUT1/3+ neurons
Z94057.1	Z94057.1	4.21928	2.89711	125.617	6.48498e-13	3.20618e-11	clusterNR5A2/ONECUT1/3+ neurons_vs_others	NR5A2/ONECUT1/3+ neurons
AC113404.11	AC113404.1	2.98927	4.35194	133.912	6.71077e-13	3.29466e-11	clusterNR5A2/ONECUT1/3+ neurons_vs_others	NR5A2/ONECUT1/3+ neurons
PAPPA2	PAPPA2	4.48727	6.09071	356.579	7.29233e-13	3.56561e-11	clusterNR5A2/ONECUT1/3+ neurons_vs_others	NR5A2/ONECUT1/3+ neurons
FGF141	FGF14	1.75568	8.64422	169.54	7.6343e-13	3.72256e-11	clusterNR5A2/ONECUT1/3+ neurons_vs_others	NR5A2/ONECUT1/3+ neurons
TMEM132B	TMEM132B	2.29385	7.86241	219.357	7.7089e-13	3.7384e-11	clusterNR5A2/ONECUT1/3+ neurons_vs_others	NR5A2/ONECUT1/3+ neurons
MTSS1	MTSS1	1.08367	7.72298	116.126	8.95245e-13	4.32962e-11	clusterNR5A2/ONECUT1/3+ neurons_vs_others	NR5A2/ONECUT1/3+ neurons
BEX51	BEX5	5.22912	2.08838	151.94	9.12523e-13	4.40119e-11	clusterNR5A2/ONECUT1/3+ neurons_vs_others	NR5A2/ONECUT1/3+ neurons
UPP1	UPP1	2.61351	3.67384	115.836	9.2659e-13	4.45692e-11	clusterNR5A2/ONECUT1/3+ neurons_vs_others	NR5A2/ONECUT1/3+ neurons
KCNB21	KCNB2	1.67371	8.31701	159.102	9.60763e-13	4.60881e-11	clusterNR5A2/ONECUT1/3+ neurons_vs_others	NR5A2/ONECUT1/3+ neurons
PAM1	PAM	1.16024	9.42627	116.94	9.81206e-13	4.69418e-11	clusterNR5A2/ONECUT1/3+ neurons_vs_others	NR5A2/ONECUT1/3+ neurons
WIPF3	WIPF3	2.01071	4.61493	114.404	1.0994e-12	5.24549e-11	clusterNR5A2/ONECUT1/3+ neurons_vs_others	NR5A2/ONECUT1/3+ neurons
MPPED2	MPPED2	1.74927	8.16131	174.016	1.17076e-12	5.57099e-11	clusterNR5A2/ONECUT1/3+ neurons_vs_others	NR5A2/ONECUT1/3+ neurons
CDH18-AS1	CDH18-AS1	4.68241	1.68928	119.954	1.19922e-12	5.67599e-11	clusterNR5A2/ONECUT1/3+ neurons_vs_others	NR5A2/ONECUT1/3+ neurons
OTP	OTP	3.77006	4.19634	119.582	1.24961e-12	5.88313e-11	clusterNR5A2/ONECUT1/3+ neurons_vs_others	NR5A2/ONECUT1/3+ neurons
MBP	MBP	2.3544	4.12966	113.228	1.26663e-12	5.94745e-11	clusterNR5A2/ONECUT1/3+ neurons_vs_others	NR5A2/ONECUT1/3+ neurons
NRG11	NRG1	3.25151	9.03529	319.528	1.27697e-12	5.96518e-11	clusterNR5A2/ONECUT1/3+ neurons_vs_others	NR5A2/ONECUT1/3+ neurons
SPOCK3	SPOCK3	3.46389	5.92972	247.539	1.27712e-12	5.96518e-11	clusterNR5A2/ONECUT1/3+ neurons_vs_others	NR5A2/ONECUT1/3+ neurons
ESYT2	ESYT2	1.17639	6.86505	112.888	1.31989e-12	6.14873e-11	clusterNR5A2/ONECUT1/3+ neurons_vs_others	NR5A2/ONECUT1/3+ neurons
DLGAP1-AS51	DLGAP1-AS5	2.30298	6.60684	179.651	1.4323e-12	6.65495e-11	clusterNR5A2/ONECUT1/3+ neurons_vs_others	NR5A2/ONECUT1/3+ neurons
STMN41	STMN4	2.76298	5.73193	118.281	1.44442e-12	6.69374e-11	clusterNR5A2/ONECUT1/3+ neurons_vs_others	NR5A2/ONECUT1/3+ neurons
GRIP1	GRIP1	1.03734	9.0162	111.415	1.57922e-12	7.28042e-11	clusterNR5A2/ONECUT1/3+ neurons_vs_others	NR5A2/ONECUT1/3+ neurons
ACTB1	ACTB	1.05521	7.40645	111.076	1.64621e-12	7.56959e-11	clusterNR5A2/ONECUT1/3+ neurons_vs_others	NR5A2/ONECUT1/3+ neurons
RGS7BP1	RGS7BP	2.54082	4.24265	115.681	1.7196e-12	7.88662e-11	clusterNR5A2/ONECUT1/3+ neurons_vs_others	NR5A2/ONECUT1/3+ neurons
TUBA1A1	TUBA1A	1.06651	9.07201	110.052	1.8675e-12	8.54286e-11	clusterNR5A2/ONECUT1/3+ neurons_vs_others	NR5A2/ONECUT1/3+ neurons
CDKN2D1	CDKN2D	3.67939	3.80295	115.878	1.8937e-12	8.63635e-11	clusterNR5A2/ONECUT1/3+ neurons_vs_others	NR5A2/ONECUT1/3+ neurons
ACTL6B1	ACTL6B	2.97192	4.70368	115.859	1.89767e-12	8.63635e-11	clusterNR5A2/ONECUT1/3+ neurons_vs_others	NR5A2/ONECUT1/3+ neurons
MIR7-3HG1	MIR7-3HG	1.76078	6.62749	109.84	1.9169e-12	8.70156e-11	clusterNR5A2/ONECUT1/3+ neurons_vs_others	NR5A2/ONECUT1/3+ neurons
ROR1	ROR1	2.68326	4.86642	136.043	1.92714e-12	8.72571e-11	clusterNR5A2/ONECUT1/3+ neurons_vs_others	NR5A2/ONECUT1/3+ neurons
SLC5A7	SLC5A7	8.05555	4.95126	438.457	1.94124e-12	8.76721e-11	clusterNR5A2/ONECUT1/3+ neurons_vs_others	NR5A2/ONECUT1/3+ neurons
CCSER1	CCSER1	2.41748	9.17217	245.684	1.96284e-12	8.84222e-11	clusterNR5A2/ONECUT1/3+ neurons_vs_others	NR5A2/ONECUT1/3+ neurons
KLHL1	KLHL1	3.38262	5.10664	228.161	2.02808e-12	9.09e-11	clusterNR5A2/ONECUT1/3+ neurons_vs_others	NR5A2/ONECUT1/3+ neurons
AC109466.1	AC109466.1	4.85845	7.94721	342.123	2.03986e-12	9.11979e-11	clusterNR5A2/ONECUT1/3+ neurons_vs_others	NR5A2/ONECUT1/3+ neurons
ANTXR2	ANTXR2	2.22908	4.33235	109.035	2.11834e-12	9.44684e-11	clusterNR5A2/ONECUT1/3+ neurons_vs_others	NR5A2/ONECUT1/3+ neurons
IL7	IL7	1.00438	8.34114	109	2.12756e-12	9.46418e-11	clusterNR5A2/ONECUT1/3+ neurons_vs_others	NR5A2/ONECUT1/3+ neurons
NSG11	NSG1	3.3575	4.99235	129.566	2.15551e-12	9.54805e-11	clusterNR5A2/ONECUT1/3+ neurons_vs_others	NR5A2/ONECUT1/3+ neurons
FMN11	FMN1	4.83612	6.8401	333.46	2.15717e-12	9.54805e-11	clusterNR5A2/ONECUT1/3+ neurons_vs_others	NR5A2/ONECUT1/3+ neurons
SEMA6D	SEMA6D	2.21751	9.23155	222.833	2.31151e-12	1.02057e-10	clusterNR5A2/ONECUT1/3+ neurons_vs_others	NR5A2/ONECUT1/3+ neurons
TUBB31	TUBB3	1.76785	7.73542	151.195	2.33694e-12	1.02771e-10	clusterNR5A2/ONECUT1/3+ neurons_vs_others	NR5A2/ONECUT1/3+ neurons
SCML41	SCML4	2.96423	4.62353	114.03	2.33925e-12	1.02771e-10	clusterNR5A2/ONECUT1/3+ neurons_vs_others	NR5A2/ONECUT1/3+ neurons
AC010941.11	AC010941.1	3.63326	2.70217	113.544	2.47404e-12	1.08424e-10	clusterNR5A2/ONECUT1/3+ neurons_vs_others	NR5A2/ONECUT1/3+ neurons
HSD17B3	HSD17B3	3.00677	2.73402	107.607	2.53257e-12	1.10716e-10	clusterNR5A2/ONECUT1/3+ neurons_vs_others	NR5A2/ONECUT1/3+ neurons
ECEL11	ECEL1	2.47208	5.64315	140.266	2.69084e-12	1.17058e-10	clusterNR5A2/ONECUT1/3+ neurons_vs_others	NR5A2/ONECUT1/3+ neurons
AC110296.1	AC110296.1	4.59688	4.55246	253.113	2.70491e-12	1.17383e-10	clusterNR5A2/ONECUT1/3+ neurons_vs_others	NR5A2/ONECUT1/3+ neurons
SRRM31	SRRM3	1.77819	6.77902	139.742	2.79077e-12	1.20813e-10	clusterNR5A2/ONECUT1/3+ neurons_vs_others	NR5A2/ONECUT1/3+ neurons
CDH10	CDH10	2.3553	6.03949	175.772	2.84458e-12	1.22545e-10	clusterNR5A2/ONECUT1/3+ neurons_vs_others	NR5A2/ONECUT1/3+ neurons
AC069155.11	AC069155.1	2.27271	4.95188	106.829	2.90967e-12	1.24743e-10	clusterNR5A2/ONECUT1/3+ neurons_vs_others	NR5A2/ONECUT1/3+ neurons
PPIB	PPIB	1.28809	6.1759	106.323	2.97837e-12	1.27381e-10	clusterNR5A2/ONECUT1/3+ neurons_vs_others	NR5A2/ONECUT1/3+ neurons
TNIK	TNIK	1.05797	7.80222	106.028	3.092e-12	1.31923e-10	clusterNR5A2/ONECUT1/3+ neurons_vs_others	NR5A2/ONECUT1/3+ neurons
LRP1B	LRP1B	3.07	10.7065	289.984	3.17205e-12	1.35014e-10	clusterNR5A2/ONECUT1/3+ neurons_vs_others	NR5A2/ONECUT1/3+ neurons
RHOQ	RHOQ	1.34539	5.63409	105.805	3.18124e-12	1.35081e-10	clusterNR5A2/ONECUT1/3+ neurons_vs_others	NR5A2/ONECUT1/3+ neurons
SLC6A171	SLC6A17	3.30617	3.80877	110.192	3.65917e-12	1.55004e-10	clusterNR5A2/ONECUT1/3+ neurons_vs_others	NR5A2/ONECUT1/3+ neurons
KCNJ2	KCNJ2	4.80245	0.795761	110.164	3.67146e-12	1.55154e-10	clusterNR5A2/ONECUT1/3+ neurons_vs_others	NR5A2/ONECUT1/3+ neurons
PPFIA21	PPFIA2	1.06758	8.50393	104.589	3.71601e-12	1.56664e-10	clusterNR5A2/ONECUT1/3+ neurons_vs_others	NR5A2/ONECUT1/3+ neurons
KIF5A1	KIF5A	1.14606	6.68507	104.347	3.8337e-12	1.61242e-10	clusterNR5A2/ONECUT1/3+ neurons_vs_others	NR5A2/ONECUT1/3+ neurons
LGI21	LGI2	4.27894	2.86638	118.464	3.94464e-12	1.65517e-10	clusterNR5A2/ONECUT1/3+ neurons_vs_others	NR5A2/ONECUT1/3+ neurons
TINAG	TINAG	5.73993	1.09228	115.738	4.09851e-12	1.71163e-10	clusterNR5A2/ONECUT1/3+ neurons_vs_others	NR5A2/ONECUT1/3+ neurons
LINC01947	LINC01947	5.0155	1.13627	109.127	4.15197e-12	1.72989e-10	clusterNR5A2/ONECUT1/3+ neurons_vs_others	NR5A2/ONECUT1/3+ neurons
SYT4	SYT4	2.56731	4.87066	128.89	4.4392e-12	1.84523e-10	clusterNR5A2/ONECUT1/3+ neurons_vs_others	NR5A2/ONECUT1/3+ neurons
MAST11	MAST1	1.39859	6.37572	103.15	4.47508e-12	1.8558e-10	clusterNR5A2/ONECUT1/3+ neurons_vs_others	NR5A2/ONECUT1/3+ neurons
PCDH9-AS1	PCDH9-AS1	2.58832	4.08068	117.7	4.71959e-12	1.94809e-10	clusterNR5A2/ONECUT1/3+ neurons_vs_others	NR5A2/ONECUT1/3+ neurons
ADD2	ADD2	1.88547	5.91254	116.638	4.7864e-12	1.97109e-10	clusterNR5A2/ONECUT1/3+ neurons_vs_others	NR5A2/ONECUT1/3+ neurons
NTS	NTS	5.30199	1.53192	116.273	4.79819e-12	1.97137e-10	clusterNR5A2/ONECUT1/3+ neurons_vs_others	NR5A2/ONECUT1/3+ neurons
LINGO11	LINGO1	2.80333	3.91715	107.582	4.99539e-12	2.03824e-10	clusterNR5A2/ONECUT1/3+ neurons_vs_others	NR5A2/ONECUT1/3+ neurons
SYTL5	SYTL5	3.12776	3.46369	101.926	5.24908e-12	2.13683e-10	clusterNR5A2/ONECUT1/3+ neurons_vs_others	NR5A2/ONECUT1/3+ neurons
CXADR1	CXADR	1.1099	7.11338	101.899	5.26759e-12	2.13946e-10	clusterNR5A2/ONECUT1/3+ neurons_vs_others	NR5A2/ONECUT1/3+ neurons
AC010478.11	AC010478.1	4.1926	3.53434	121.086	5.29518e-12	2.14576e-10	clusterNR5A2/ONECUT1/3+ neurons_vs_others	NR5A2/ONECUT1/3+ neurons
REEP11	REEP1	2.80969	5.55784	124.797	5.3383e-12	2.1583e-10	clusterNR5A2/ONECUT1/3+ neurons_vs_others	NR5A2/ONECUT1/3+ neurons
AC006004.1	AC006004.1	4.31468	1.3752	106.71	5.54978e-12	2.2387e-10	clusterNR5A2/ONECUT1/3+ neurons_vs_others	NR5A2/ONECUT1/3+ neurons
AC068725.11	AC068725.1	1.44486	5.74755	101.306	5.69422e-12	2.29176e-10	clusterNR5A2/ONECUT1/3+ neurons_vs_others	NR5A2/ONECUT1/3+ neurons
PPM1H	PPM1H	1.65569	5.35814	100.964	5.95621e-12	2.39178e-10	clusterNR5A2/ONECUT1/3+ neurons_vs_others	NR5A2/ONECUT1/3+ neurons
DPYSL31	DPYSL3	1.22961	7.10474	100.423	6.39745e-12	2.56317e-10	clusterNR5A2/ONECUT1/3+ neurons_vs_others	NR5A2/ONECUT1/3+ neurons
LZTS1-AS1	LZTS1-AS1	2.30378	4.58127	100.59	6.50516e-12	2.60045e-10	clusterNR5A2/ONECUT1/3+ neurons_vs_others	NR5A2/ONECUT1/3+ neurons
PDE4DIP	PDE4DIP	1.20661	8.239	109.287	6.6479e-12	2.65154e-10	clusterNR5A2/ONECUT1/3+ neurons_vs_others	NR5A2/ONECUT1/3+ neurons
LINC01541	LINC01541	5.85574	0.688259	105.132	6.72607e-12	2.6767e-10	clusterNR5A2/ONECUT1/3+ neurons_vs_others	NR5A2/ONECUT1/3+ neurons
ST7-AS2	ST7-AS2	1.04779	7.61331	99.9878	6.77792e-12	2.69131e-10	clusterNR5A2/ONECUT1/3+ neurons_vs_others	NR5A2/ONECUT1/3+ neurons
NCAM2	NCAM2	3.01256	7.95905	258.911	7.01344e-12	2.77861e-10	clusterNR5A2/ONECUT1/3+ neurons_vs_others	NR5A2/ONECUT1/3+ neurons
PCSK6	PCSK6	2.44127	3.35893	99.6393	7.09947e-12	2.80642e-10	clusterNR5A2/ONECUT1/3+ neurons_vs_others	NR5A2/ONECUT1/3+ neurons
SLC16A7	SLC16A7	1.8595	4.62115	99.2404	7.48748e-12	2.95323e-10	clusterNR5A2/ONECUT1/3+ neurons_vs_others	NR5A2/ONECUT1/3+ neurons
AP002762.2	AP002762.2	2.39799	4.30192	110.21	7.58696e-12	2.98583e-10	clusterNR5A2/ONECUT1/3+ neurons_vs_others	NR5A2/ONECUT1/3+ neurons
CLMP	CLMP	1.8214	4.98431	104.319	7.76408e-12	3.04877e-10	clusterNR5A2/ONECUT1/3+ neurons_vs_others	NR5A2/ONECUT1/3+ neurons
CELF31	CELF3	2.00802	5.23413	98.8797	7.8576e-12	3.07869e-10	clusterNR5A2/ONECUT1/3+ neurons_vs_others	NR5A2/ONECUT1/3+ neurons
GPAT3	GPAT3	4.35768	1.37518	103.702	8.02119e-12	3.13586e-10	clusterNR5A2/ONECUT1/3+ neurons_vs_others	NR5A2/ONECUT1/3+ neurons
RIMS2	RIMS2	1.28528	9.85511	117.195	8.22545e-12	3.20584e-10	clusterNR5A2/ONECUT1/3+ neurons_vs_others	NR5A2/ONECUT1/3+ neurons
AL589765.11	AL589765.1	1.57122	6.17102	98.5287	8.23631e-12	3.20584e-10	clusterNR5A2/ONECUT1/3+ neurons_vs_others	NR5A2/ONECUT1/3+ neurons
ARHGAP24	ARHGAP24	3.0373	6.31404	230.964	8.25457e-12	3.20592e-10	clusterNR5A2/ONECUT1/3+ neurons_vs_others	NR5A2/ONECUT1/3+ neurons
PAQR3	PAQR3	1.2484	5.37869	98.4827	8.28733e-12	3.21161e-10	clusterNR5A2/ONECUT1/3+ neurons_vs_others	NR5A2/ONECUT1/3+ neurons
LIFR	LIFR	1.73772	4.77092	98.43	8.34624e-12	3.22538e-10	clusterNR5A2/ONECUT1/3+ neurons_vs_others	NR5A2/ONECUT1/3+ neurons
MYO1D	MYO1D	1.0527	6.74657	98.4185	8.35921e-12	3.22538e-10	clusterNR5A2/ONECUT1/3+ neurons_vs_others	NR5A2/ONECUT1/3+ neurons
PAK51	PAK5	1.13518	7.21031	98.1687	8.64484e-12	3.32836e-10	clusterNR5A2/ONECUT1/3+ neurons_vs_others	NR5A2/ONECUT1/3+ neurons
SDC31	SDC3	3.19018	3.80549	103	8.75088e-12	3.36189e-10	clusterNR5A2/ONECUT1/3+ neurons_vs_others	NR5A2/ONECUT1/3+ neurons
KCND31	KCND3	2.38725	4.32274	99.1893	1.01377e-11	3.87789e-10	clusterNR5A2/ONECUT1/3+ neurons_vs_others	NR5A2/ONECUT1/3+ neurons
RYR2	RYR2	1.86002	6.27733	116.849	1.08686e-11	4.13962e-10	clusterNR5A2/ONECUT1/3+ neurons_vs_others	NR5A2/ONECUT1/3+ neurons
ATP6AP2	ATP6AP2	1.5462	5.2249	95.9092	1.17503e-11	4.46586e-10	clusterNR5A2/ONECUT1/3+ neurons_vs_others	NR5A2/ONECUT1/3+ neurons
TMEM35A1	TMEM35A	3.52319	3.80193	100.535	1.19262e-11	4.52302e-10	clusterNR5A2/ONECUT1/3+ neurons_vs_others	NR5A2/ONECUT1/3+ neurons
EML6	EML6	1.6473	7.38339	132.132	1.2514e-11	4.73584e-10	clusterNR5A2/ONECUT1/3+ neurons_vs_others	NR5A2/ONECUT1/3+ neurons
SORCS1	SORCS1	2.82785	7.85358	231.037	1.28368e-11	4.84296e-10	clusterNR5A2/ONECUT1/3+ neurons_vs_others	NR5A2/ONECUT1/3+ neurons
SPTBN41	SPTBN4	1.61193	5.69043	98.4614	1.28516e-11	4.84296e-10	clusterNR5A2/ONECUT1/3+ neurons_vs_others	NR5A2/ONECUT1/3+ neurons
FRMD51	FRMD5	1.10495	8.78236	97.5727	1.28885e-11	4.84658e-10	clusterNR5A2/ONECUT1/3+ neurons_vs_others	NR5A2/ONECUT1/3+ neurons
DCX1	DCX	1.27913	8.60479	104.847	1.59283e-11	5.95908e-10	clusterNR5A2/ONECUT1/3+ neurons_vs_others	NR5A2/ONECUT1/3+ neurons
CLSTN3	CLSTN3	1.62543	5.39728	93.6988	1.59477e-11	5.95908e-10	clusterNR5A2/ONECUT1/3+ neurons_vs_others	NR5A2/ONECUT1/3+ neurons
NAV11	NAV1	1.0819	7.51283	93.6283	1.61052e-11	6.00529e-10	clusterNR5A2/ONECUT1/3+ neurons_vs_others	NR5A2/ONECUT1/3+ neurons
TMEM108	TMEM108	1.15087	7.23316	95.3475	1.64994e-11	6.12653e-10	clusterNR5A2/ONECUT1/3+ neurons_vs_others	NR5A2/ONECUT1/3+ neurons
AC011365.1	AC011365.1	3.02783	3.06469	93.1852	1.71337e-11	6.34878e-10	clusterNR5A2/ONECUT1/3+ neurons_vs_others	NR5A2/ONECUT1/3+ neurons
CHST9	CHST9	2.52952	3.78568	93.1019	1.73346e-11	6.40433e-10	clusterNR5A2/ONECUT1/3+ neurons_vs_others	NR5A2/ONECUT1/3+ neurons
AC106742.1	AC106742.1	6.55595	0.60069	117.675	1.74944e-11	6.44207e-10	clusterNR5A2/ONECUT1/3+ neurons_vs_others	NR5A2/ONECUT1/3+ neurons
AGBL41	AGBL4	1.74694	8.24761	137.116	1.78484e-11	6.55883e-10	clusterNR5A2/ONECUT1/3+ neurons_vs_others	NR5A2/ONECUT1/3+ neurons
SGIP1	SGIP1	1.14344	8.43758	99.88	1.79477e-11	6.57104e-10	clusterNR5A2/ONECUT1/3+ neurons_vs_others	NR5A2/ONECUT1/3+ neurons
AC008133.1	AC008133.1	5.95812	0.555598	109.281	1.79557e-11	6.57104e-10	clusterNR5A2/ONECUT1/3+ neurons_vs_others	NR5A2/ONECUT1/3+ neurons
SNTG11	SNTG1	3.47708	7.54432	228.54	1.85436e-11	6.75833e-10	clusterNR5A2/ONECUT1/3+ neurons_vs_others	NR5A2/ONECUT1/3+ neurons
NALCN1	NALCN	1.82066	7.47952	135.26	1.85821e-11	6.75846e-10	clusterNR5A2/ONECUT1/3+ neurons_vs_others	NR5A2/ONECUT1/3+ neurons
ADCY2	ADCY2	3.90105	5.00986	214.154	1.88943e-11	6.85799e-10	clusterNR5A2/ONECUT1/3+ neurons_vs_others	NR5A2/ONECUT1/3+ neurons
KHDRBS3	KHDRBS3	1.41313	6.55244	104.1	1.90955e-11	6.91185e-10	clusterNR5A2/ONECUT1/3+ neurons_vs_others	NR5A2/ONECUT1/3+ neurons
DGKB1	DGKB	2.49233	8.22917	183.207	1.91206e-11	6.91185e-10	clusterNR5A2/ONECUT1/3+ neurons_vs_others	NR5A2/ONECUT1/3+ neurons
HS3ST2	HS3ST2	3.06399	2.19726	92.2337	1.95838e-11	7.06488e-10	clusterNR5A2/ONECUT1/3+ neurons_vs_others	NR5A2/ONECUT1/3+ neurons
AF064866.1	AF064866.1	3.73296	3.04847	96.2148	2.08106e-11	7.49223e-10	clusterNR5A2/ONECUT1/3+ neurons_vs_others	NR5A2/ONECUT1/3+ neurons
AC058791.1	AC058791.1	1.53309	4.8025	91.6376	2.13052e-11	7.65476e-10	clusterNR5A2/ONECUT1/3+ neurons_vs_others	NR5A2/ONECUT1/3+ neurons
NRG21	NRG2	2.09551	4.45305	91.5775	2.14875e-11	7.69791e-10	clusterNR5A2/ONECUT1/3+ neurons_vs_others	NR5A2/ONECUT1/3+ neurons
AL590705.1	AL590705.1	1.68658	4.44341	91.5694	2.1512e-11	7.69791e-10	clusterNR5A2/ONECUT1/3+ neurons_vs_others	NR5A2/ONECUT1/3+ neurons
DNM3	DNM3	1.17657	8.28255	100.578	2.18532e-11	7.80427e-10	clusterNR5A2/ONECUT1/3+ neurons_vs_others	NR5A2/ONECUT1/3+ neurons
GALNTL6	GALNTL6	4.14363	7.83647	252.016	2.20691e-11	7.86556e-10	clusterNR5A2/ONECUT1/3+ neurons_vs_others	NR5A2/ONECUT1/3+ neurons
PPFIBP1	PPFIBP1	1.04152	6.56045	91.2349	2.25579e-11	8.02367e-10	clusterNR5A2/ONECUT1/3+ neurons_vs_others	NR5A2/ONECUT1/3+ neurons
GLRA3	GLRA3	3.51743	1.77137	91.0823	2.30528e-11	8.18328e-10	clusterNR5A2/ONECUT1/3+ neurons_vs_others	NR5A2/ONECUT1/3+ neurons
ELAVL31	ELAVL3	1.01373	7.08328	90.9774	2.33997e-11	8.27332e-10	clusterNR5A2/ONECUT1/3+ neurons_vs_others	NR5A2/ONECUT1/3+ neurons
AL357873.1	AL357873.1	1.92368	4.48546	91.619	2.36497e-11	8.34511e-10	clusterNR5A2/ONECUT1/3+ neurons_vs_others	NR5A2/ONECUT1/3+ neurons
AC092683.1	AC092683.1	1.02669	7.05094	90.5834	2.47526e-11	8.69968e-10	clusterNR5A2/ONECUT1/3+ neurons_vs_others	NR5A2/ONECUT1/3+ neurons
STC1	STC1	4.38046	2.52131	94.3718	2.65405e-11	9.27299e-10	clusterNR5A2/ONECUT1/3+ neurons_vs_others	NR5A2/ONECUT1/3+ neurons
AP001972.3	AP001972.3	4.10758	2.02149	94.3508	2.6615e-11	9.28073e-10	clusterNR5A2/ONECUT1/3+ neurons_vs_others	NR5A2/ONECUT1/3+ neurons
TMEM74B	TMEM74B	2.26893	3.94074	90.0099	2.6871e-11	9.35164e-10	clusterNR5A2/ONECUT1/3+ neurons_vs_others	NR5A2/ONECUT1/3+ neurons
AKR1C21	AKR1C2	3.41982	3.10838	94.1727	2.7253e-11	9.46603e-10	clusterNR5A2/ONECUT1/3+ neurons_vs_others	NR5A2/ONECUT1/3+ neurons
SLC1A2	SLC1A2	2.53195	5.15508	117.481	2.73331e-11	9.47529e-10	clusterNR5A2/ONECUT1/3+ neurons_vs_others	NR5A2/ONECUT1/3+ neurons
EML51	EML5	1.09852	6.73823	89.8634	2.74422e-11	9.49457e-10	clusterNR5A2/ONECUT1/3+ neurons_vs_others	NR5A2/ONECUT1/3+ neurons
AC090138.1	AC090138.1	2.96864	4.30823	124.203	2.89833e-11	1.00083e-09	clusterNR5A2/ONECUT1/3+ neurons_vs_others	NR5A2/ONECUT1/3+ neurons
SEL1L3	SEL1L3	2.55372	5.20802	139.968	2.97312e-11	1.02466e-09	clusterNR5A2/ONECUT1/3+ neurons_vs_others	NR5A2/ONECUT1/3+ neurons
ROBO2	ROBO2	1.35966	9.50682	114.113	3.00444e-11	1.03345e-09	clusterNR5A2/ONECUT1/3+ neurons_vs_others	NR5A2/ONECUT1/3+ neurons
GUK1	GUK1	1.85488	4.14214	89.1845	3.02625e-11	1.03893e-09	clusterNR5A2/ONECUT1/3+ neurons_vs_others	NR5A2/ONECUT1/3+ neurons
PPFIA2-AS11	PPFIA2-AS1	1.21236	6.84687	89.1553	3.03902e-11	1.0413e-09	clusterNR5A2/ONECUT1/3+ neurons_vs_others	NR5A2/ONECUT1/3+ neurons
LINC-PINT	LINC-PINT	1.56254	7.91752	127.221	3.25879e-11	1.11224e-09	clusterNR5A2/ONECUT1/3+ neurons_vs_others	NR5A2/ONECUT1/3+ neurons
AL049552.1	AL049552.1	1.49891	5.16027	88.6604	3.26485e-11	1.11224e-09	clusterNR5A2/ONECUT1/3+ neurons_vs_others	NR5A2/ONECUT1/3+ neurons
PTPN51	PTPN5	1.89538	5.0792	88.3951	3.3931e-11	1.15372e-09	clusterNR5A2/ONECUT1/3+ neurons_vs_others	NR5A2/ONECUT1/3+ neurons
EBF1	EBF1	5.28735	3.51807	183.053	3.41815e-11	1.1578e-09	clusterNR5A2/ONECUT1/3+ neurons_vs_others	NR5A2/ONECUT1/3+ neurons
PGRMC11	PGRMC1	1.41313	6.11283	88.2327	3.47425e-11	1.17456e-09	clusterNR5A2/ONECUT1/3+ neurons_vs_others	NR5A2/ONECUT1/3+ neurons
AL445433.21	AL445433.2	2.26537	3.66993	87.7455	3.73019e-11	1.25869e-09	clusterNR5A2/ONECUT1/3+ neurons_vs_others	NR5A2/ONECUT1/3+ neurons
ESRRG	ESRRG	1.5065	7.22213	118.616	3.75069e-11	1.26321e-09	clusterNR5A2/ONECUT1/3+ neurons_vs_others	NR5A2/ONECUT1/3+ neurons
AC096747.1	AC096747.1	4.05979	3.17846	117.537	3.80925e-11	1.2805e-09	clusterNR5A2/ONECUT1/3+ neurons_vs_others	NR5A2/ONECUT1/3+ neurons
DYNC1I11	DYNC1I1	1.76487	6.57052	117.718	3.90788e-11	1.30888e-09	clusterNR5A2/ONECUT1/3+ neurons_vs_others	NR5A2/ONECUT1/3+ neurons
LINC01414	LINC01414	1.38587	6.20777	87.3513	3.95185e-11	1.31845e-09	clusterNR5A2/ONECUT1/3+ neurons_vs_others	NR5A2/ONECUT1/3+ neurons
LINC014141	LINC01414	4.77353	6.20777	2237.1	8.14208e-34	1.44514e-29	clusterOptic area progenitors_vs_others	Optic area progenitors
NR2F1	NR2F1	7.03947	4.33884	1200.38	6.89501e-29	6.11898e-25	clusterOptic area progenitors_vs_others	Optic area progenitors
SFRP2	SFRP2	7.21685	5.12096	1443.58	7.48816e-28	4.43025e-24	clusterOptic area progenitors_vs_others	Optic area progenitors
VIM	VIM	3.26682	6.64011	891.692	7.39234e-27	3.28016e-23	clusterOptic area progenitors_vs_others	Optic area progenitors
COL2A1	COL2A1	5.3902	4.69729	768.108	9.53669e-26	3.38533e-22	clusterOptic area progenitors_vs_others	Optic area progenitors
YAP1	YAP1	3.44645	6.07311	751.871	1.37368e-25	4.06358e-22	clusterOptic area progenitors_vs_others	Optic area progenitors
PRSS23	PRSS23	3.82765	5.18037	665.31	1.10211e-24	2.46334e-21	clusterOptic area progenitors_vs_others	Optic area progenitors
AL137139.2	AL137139.2	3.94758	4.22159	665.02	1.1103e-24	2.46334e-21	clusterOptic area progenitors_vs_others	Optic area progenitors
DAPL1	DAPL1	6.66936	3.64103	711.567	2.99161e-24	5.89979e-21	clusterOptic area progenitors_vs_others	Optic area progenitors
MRC2	MRC2	3.68923	5.77949	571.451	1.44188e-23	2.55919e-20	clusterOptic area progenitors_vs_others	Optic area progenitors
CDH6	CDH6	2.99033	6.83478	653.185	2.11068e-23	3.40567e-20	clusterOptic area progenitors_vs_others	Optic area progenitors
AC069133.1	AC069133.1	6.53059	2.96955	611.9	3.37782e-23	4.6472e-20	clusterOptic area progenitors_vs_others	Optic area progenitors
PLPP3	PLPP3	3.50736	4.59299	542.991	3.40377e-23	4.6472e-20	clusterOptic area progenitors_vs_others	Optic area progenitors
ROR2	ROR2	3.74291	4.55966	538.09	3.96313e-23	5.0244e-20	clusterOptic area progenitors_vs_others	Optic area progenitors
PRELID2	PRELID2	2.73759	5.85401	470.346	3.75315e-22	4.44097e-19	clusterOptic area progenitors_vs_others	Optic area progenitors
CLVS1	CLVS1	2.62777	6.14182	461.779	5.09456e-22	5.65146e-19	clusterOptic area progenitors_vs_others	Optic area progenitors
AP001528.1	AP001528.1	3.96931	4.07813	454.946	6.5252e-22	6.43421e-19	clusterOptic area progenitors_vs_others	Optic area progenitors
CYP1B1	CYP1B1	6.53801	3.38935	535.816	1.35702e-21	1.26767e-18	clusterOptic area progenitors_vs_others	Optic area progenitors
AC079298.3	AC079298.3	3.91137	5.36323	540.6	1.64129e-21	1.45656e-18	clusterOptic area progenitors_vs_others	Optic area progenitors
LINC01289	LINC01289	5.63544	2.49655	428.421	1.76447e-21	1.49132e-18	clusterOptic area progenitors_vs_others	Optic area progenitors
CLYBL	CLYBL	2.88151	5.45841	425.301	1.9909e-21	1.6062e-18	clusterOptic area progenitors_vs_others	Optic area progenitors
PPM1H1	PPM1H	2.89994	5.35814	414.463	3.04796e-21	2.3521e-18	clusterOptic area progenitors_vs_others	Optic area progenitors
CDH20	CDH20	3.55931	5.71422	581.12	8.05777e-21	5.95905e-18	clusterOptic area progenitors_vs_others	Optic area progenitors
MMRN1	MMRN1	4.8717	3.9337	385.048	1.02189e-20	7.25503e-18	clusterOptic area progenitors_vs_others	Optic area progenitors
CDON	CDON	2.83163	6.0244	449.502	1.07242e-20	7.32089e-18	clusterOptic area progenitors_vs_others	Optic area progenitors
NR2F1-AS1	NR2F1-AS1	6.51112	5.08499	977.493	1.5158e-20	9.9644e-18	clusterOptic area progenitors_vs_others	Optic area progenitors
LINC01508	LINC01508	4.29164	3.55927	367.664	2.1752e-20	1.37884e-17	clusterOptic area progenitors_vs_others	Optic area progenitors
FKBP10	FKBP10	3.15432	5.38626	362.27	2.76821e-20	1.69424e-17	clusterOptic area progenitors_vs_others	Optic area progenitors
HES1	HES1	5.19601	4.48263	393.206	3.65738e-20	2.16383e-17	clusterOptic area progenitors_vs_others	Optic area progenitors
PAX2	PAX2	6.83987	3.20094	448.388	7.0719e-20	4.04901e-17	clusterOptic area progenitors_vs_others	Optic area progenitors
GLI2	GLI2	4.75662	2.88848	340.791	7.47663e-20	4.06291e-17	clusterOptic area progenitors_vs_others	Optic area progenitors
BCKDHB	BCKDHB	1.80103	8.18481	340.575	7.55401e-20	4.06291e-17	clusterOptic area progenitors_vs_others	Optic area progenitors
CNTN3	CNTN3	3.53375	3.80033	330.364	1.23645e-19	6.45461e-17	clusterOptic area progenitors_vs_others	Optic area progenitors
TMEM232	TMEM232	2.38303	7.16914	412.118	1.77024e-19	8.97716e-17	clusterOptic area progenitors_vs_others	Optic area progenitors
AC009139.1	AC009139.1	5.75093	2.39876	301.314	5.43786e-19	2.53991e-16	clusterOptic area progenitors_vs_others	Optic area progenitors
DNAH11	DNAH11	3.70569	4.3091	320.239	6.36083e-19	2.89483e-16	clusterOptic area progenitors_vs_others	Optic area progenitors
GMDS-DT	GMDS-DT	1.57284	6.9238	297.858	6.54079e-19	2.90231e-16	clusterOptic area progenitors_vs_others	Optic area progenitors
ROR11	ROR1	4.01958	4.86642	420.298	9.56257e-19	4.13966e-16	clusterOptic area progenitors_vs_others	Optic area progenitors
HMX1	HMX1	8.41529	2.78324	480.216	1.29541e-18	5.40326e-16	clusterOptic area progenitors_vs_others	Optic area progenitors
MDFIC	MDFIC	3.82953	4.6962	323.445	1.30903e-18	5.40326e-16	clusterOptic area progenitors_vs_others	Optic area progenitors
AL356113.1	AL356113.1	4.10525	3.67725	284.051	1.39507e-18	5.51469e-16	clusterOptic area progenitors_vs_others	Optic area progenitors
PLEKHG4B	PLEKHG4B	2.02504	6.66064	284.011	1.39817e-18	5.51469e-16	clusterOptic area progenitors_vs_others	Optic area progenitors
LYN	LYN	4.32743	3.26132	283.024	1.47784e-18	5.65168e-16	clusterOptic area progenitors_vs_others	Optic area progenitors
NRIP1	NRIP1	1.92598	6.89206	282.8	1.49659e-18	5.65168e-16	clusterOptic area progenitors_vs_others	Optic area progenitors
PARD3B	PARD3B	2.07617	7.82508	311.051	2.50284e-18	9.0659e-16	clusterOptic area progenitors_vs_others	Optic area progenitors
AC113386.1	AC113386.1	3.03345	6.50704	469.411	2.85101e-18	1.01205e-15	clusterOptic area progenitors_vs_others	Optic area progenitors
PRDX6	PRDX6	3.10398	4.41704	265.513	4.0686e-18	1.38872e-15	clusterOptic area progenitors_vs_others	Optic area progenitors
LINC01884	LINC01884	6.35172	2.68276	328.809	5.54054e-18	1.85545e-15	clusterOptic area progenitors_vs_others	Optic area progenitors
CPAMD8	CPAMD8	2.98512	5.02094	294.421	8.98887e-18	2.79901e-15	clusterOptic area progenitors_vs_others	Optic area progenitors
MAP3K20	MAP3K20	2.47226	5.09488	251.773	9.39455e-18	2.82617e-15	clusterOptic area progenitors_vs_others	Optic area progenitors
KIAA1217	KIAA1217	3.60466	7.60691	654.078	9.69517e-18	2.86799e-15	clusterOptic area progenitors_vs_others	Optic area progenitors
GPR180	GPR180	2.15796	5.68413	245.984	1.3529e-17	3.81153e-15	clusterOptic area progenitors_vs_others	Optic area progenitors
LRP2	LRP2	2.68831	6.76443	382.752	1.54391e-17	4.2817e-15	clusterOptic area progenitors_vs_others	Optic area progenitors
AC064843.1	AC064843.1	4.58322	2.22926	243.619	1.57374e-17	4.29728e-15	clusterOptic area progenitors_vs_others	Optic area progenitors
C1orf54	C1orf54	3.31786	4.73394	260.168	1.61759e-17	4.35009e-15	clusterOptic area progenitors_vs_others	Optic area progenitors
SPARC	SPARC	3.81955	5.29583	294.03	1.77871e-17	4.71198e-15	clusterOptic area progenitors_vs_others	Optic area progenitors
VSX2	VSX2	6.60174	1.6249	259.984	2.04283e-17	5.23054e-15	clusterOptic area progenitors_vs_others	Optic area progenitors
PLXDC2	PLXDC2	2.12529	7.64288	321.504	2.06636e-17	5.23054e-15	clusterOptic area progenitors_vs_others	Optic area progenitors
CA2	CA2	4.55774	2.9935	239.216	2.09233e-17	5.23054e-15	clusterOptic area progenitors_vs_others	Optic area progenitors
BOC	BOC	4.08273	3.62977	236.82	2.448e-17	6.03466e-15	clusterOptic area progenitors_vs_others	Optic area progenitors
UACA	UACA	3.7157	4.30807	234.432	2.86643e-17	6.96936e-15	clusterOptic area progenitors_vs_others	Optic area progenitors
WWOX	WWOX	1.58982	8.23441	231.043	3.59467e-17	8.62188e-15	clusterOptic area progenitors_vs_others	Optic area progenitors
FIGN	FIGN	3.45095	6.66814	513.994	3.82894e-17	9.0613e-15	clusterOptic area progenitors_vs_others	Optic area progenitors
SIK2	SIK2	1.63623	7.68297	226.948	5.09761e-17	1.19049e-14	clusterOptic area progenitors_vs_others	Optic area progenitors
MIR124-2HG2	MIR124-2HG	2.85881	4.77141	224.316	5.68339e-17	1.31006e-14	clusterOptic area progenitors_vs_others	Optic area progenitors
ZCCHC7	ZCCHC7	1.2932	8.06784	219.974	7.6875e-17	1.72716e-14	clusterOptic area progenitors_vs_others	Optic area progenitors
AC012409.2	AC012409.2	5.12595	2.25553	233.039	9.28642e-17	2.06031e-14	clusterOptic area progenitors_vs_others	Optic area progenitors
CYP1B1-AS1	CYP1B1-AS1	5.04272	3.19909	306.198	9.5437e-17	2.09125e-14	clusterOptic area progenitors_vs_others	Optic area progenitors
AC096570.2	AC096570.2	6.65377	4.40816	537.818	9.84231e-17	2.13038e-14	clusterOptic area progenitors_vs_others	Optic area progenitors
CLEC19A	CLEC19A	6.95406	1.7978	281.826	1.04012e-16	2.22422e-14	clusterOptic area progenitors_vs_others	Optic area progenitors
RAB31	RAB31	2.01809	6.14646	225.884	1.13581e-16	2.39993e-14	clusterOptic area progenitors_vs_others	Optic area progenitors
KIF23	KIF23	4.23646	4.06592	213.842	1.18816e-16	2.48102e-14	clusterOptic area progenitors_vs_others	Optic area progenitors
LRRN1	LRRN1	1.68369	6.12425	211.713	1.38559e-16	2.85963e-14	clusterOptic area progenitors_vs_others	Optic area progenitors
ARHGAP11B	ARHGAP11B	4.26925	4.87276	295.896	1.51233e-16	3.05028e-14	clusterOptic area progenitors_vs_others	Optic area progenitors
PPP2R1B	PPP2R1B	1.99688	5.32483	209.711	1.603e-16	3.19681e-14	clusterOptic area progenitors_vs_others	Optic area progenitors
RREB1	RREB1	3.93978	3.94633	209.43	1.63632e-16	3.22701e-14	clusterOptic area progenitors_vs_others	Optic area progenitors
ZIC1	ZIC1	5.56116	2.61165	261.622	1.79888e-16	3.5086e-14	clusterOptic area progenitors_vs_others	Optic area progenitors
PCSK5	PCSK5	3.38465	5.22646	342.376	1.99075e-16	3.84063e-14	clusterOptic area progenitors_vs_others	Optic area progenitors
ALDH1A3	ALDH1A3	7.57538	1.64801	267.621	2.08586e-16	3.98085e-14	clusterOptic area progenitors_vs_others	Optic area progenitors
TFEC	TFEC	5.40904	2.25793	217.843	2.22013e-16	4.19203e-14	clusterOptic area progenitors_vs_others	Optic area progenitors
FBXL7	FBXL7	1.50914	8.3938	204.733	2.31532e-16	4.32575e-14	clusterOptic area progenitors_vs_others	Optic area progenitors
DCDC1	DCDC1	2.14039	5.35156	203.136	2.60934e-16	4.82428e-14	clusterOptic area progenitors_vs_others	Optic area progenitors
CDK1	CDK1	5.97503	3.34278	237.8	2.72034e-16	4.97766e-14	clusterOptic area progenitors_vs_others	Optic area progenitors
AC015522.1	AC015522.1	4.09157	2.61393	199.438	3.45252e-16	6.0672e-14	clusterOptic area progenitors_vs_others	Optic area progenitors
EFEMP1	EFEMP1	3.77861	3.26492	197.957	3.86698e-16	6.72893e-14	clusterOptic area progenitors_vs_others	Optic area progenitors
SLC6A16	SLC6A16	2.44189	5.05583	197.653	3.95834e-16	6.82102e-14	clusterOptic area progenitors_vs_others	Optic area progenitors
DIO3OS	DIO3OS	3.63611	2.90971	197.412	4.03236e-16	6.88177e-14	clusterOptic area progenitors_vs_others	Optic area progenitors
ESCO2	ESCO2	5.902	3.69021	229.55	4.46301e-16	7.50559e-14	clusterOptic area progenitors_vs_others	Optic area progenitors
TPBG	TPBG	6.4812	2.54571	252.755	4.48247e-16	7.50559e-14	clusterOptic area progenitors_vs_others	Optic area progenitors
SMAD3	SMAD3	2.66246	5.44575	205.87	6.90381e-16	1.13459e-13	clusterOptic area progenitors_vs_others	Optic area progenitors
SMAD6	SMAD6	3.83338	4.07127	190.223	7.07438e-16	1.14985e-13	clusterOptic area progenitors_vs_others	Optic area progenitors
ANXA5	ANXA5	3.15192	3.6169	190.132	7.12624e-16	1.14985e-13	clusterOptic area progenitors_vs_others	Optic area progenitors
CD47	CD47	2.69425	5.56824	268.378	7.88307e-16	1.24926e-13	clusterOptic area progenitors_vs_others	Optic area progenitors
LEFTY2	LEFTY2	6.13907	2.6718	240.451	8.70997e-16	1.36808e-13	clusterOptic area progenitors_vs_others	Optic area progenitors
AL359715.1	AL359715.1	2.67411	4.11226	184.051	1.16315e-15	1.81095e-13	clusterOptic area progenitors_vs_others	Optic area progenitors
TCERG1L	TCERG1L	2.77476	4.38805	199.822	1.22632e-15	1.8927e-13	clusterOptic area progenitors_vs_others	Optic area progenitors
CLDN1	CLDN1	6.30523	1.1591	196.441	1.26727e-15	1.93904e-13	clusterOptic area progenitors_vs_others	Optic area progenitors
CDH11	CDH11	3.69818	6.13144	428.596	1.61958e-15	2.43609e-13	clusterOptic area progenitors_vs_others	Optic area progenitors
AF117829.1	AF117829.1	1.57969	6.9042	178.333	1.86708e-15	2.73874e-13	clusterOptic area progenitors_vs_others	Optic area progenitors
PAX5	PAX5	4.87166	1.78505	191.092	1.88742e-15	2.74588e-13	clusterOptic area progenitors_vs_others	Optic area progenitors
TNFRSF10B	TNFRSF10B	2.67661	4.58785	176.329	2.21072e-15	3.16437e-13	clusterOptic area progenitors_vs_others	Optic area progenitors
ACSS3	ACSS3	1.8432	5.18425	175.132	2.44727e-15	3.47493e-13	clusterOptic area progenitors_vs_others	Optic area progenitors
SUCLG2	SUCLG2	2.06578	5.10971	174.999	2.47511e-15	3.48657e-13	clusterOptic area progenitors_vs_others	Optic area progenitors
PLAG1	PLAG1	2.35658	4.99439	172.957	2.94796e-15	4.11995e-13	clusterOptic area progenitors_vs_others	Optic area progenitors
ZFP36L1	ZFP36L1	4.60763	3.85111	200.063	3.007e-15	4.16963e-13	clusterOptic area progenitors_vs_others	Optic area progenitors
PAX6	PAX6	4.18911	3.32866	225.484	3.5308e-15	4.858e-13	clusterOptic area progenitors_vs_others	Optic area progenitors
TNS3	TNS3	2.25317	5.20343	170.338	3.69865e-15	5.0498e-13	clusterOptic area progenitors_vs_others	Optic area progenitors
CDCA7L	CDCA7L	5.33509	2.92601	196.754	3.78122e-15	5.12312e-13	clusterOptic area progenitors_vs_others	Optic area progenitors
HEPH	HEPH	3.09532	4.10942	193.3	4.35828e-15	5.86023e-13	clusterOptic area progenitors_vs_others	Optic area progenitors
MYBL1	MYBL1	4.68694	3.31352	196.673	4.65961e-15	6.2183e-13	clusterOptic area progenitors_vs_others	Optic area progenitors
ADAMTS18	ADAMTS18	6.08311	5.09411	513.869	5.9543e-15	7.82836e-13	clusterOptic area progenitors_vs_others	Optic area progenitors
SEMA5A	SEMA5A	3.13013	6.90838	350.876	7.04952e-15	9.20014e-13	clusterOptic area progenitors_vs_others	Optic area progenitors
MITF	MITF	3.39729	4.75238	167.732	7.30153e-15	9.45948e-13	clusterOptic area progenitors_vs_others	Optic area progenitors
Z96074.1	Z96074.1	4.15667	2.3969	164.187	7.47623e-15	9.61562e-13	clusterOptic area progenitors_vs_others	Optic area progenitors
CLRN1	CLRN1	4.64904	1.80589	161.866	7.8623e-15	1.00394e-12	clusterOptic area progenitors_vs_others	Optic area progenitors
CREB3L2	CREB3L2	2.02562	5.05219	161.065	8.45702e-15	1.07217e-12	clusterOptic area progenitors_vs_others	Optic area progenitors
FIRRE	FIRRE	2.32537	5.50015	196.749	8.78231e-15	1.10504e-12	clusterOptic area progenitors_vs_others	Optic area progenitors
MAP3K8	MAP3K8	4.06709	2.63197	160.58	8.84084e-15	1.10504e-12	clusterOptic area progenitors_vs_others	Optic area progenitors
FOXP1	FOXP1	1.52692	7.46387	172.617	8.93184e-15	1.10861e-12	clusterOptic area progenitors_vs_others	Optic area progenitors
REST	REST	2.64895	5.40453	192.215	9.27484e-15	1.13145e-12	clusterOptic area progenitors_vs_others	Optic area progenitors
FBN2	FBN2	3.95676	5.75341	409.976	9.28165e-15	1.13145e-12	clusterOptic area progenitors_vs_others	Optic area progenitors
PDZRN3	PDZRN3	4.00844	4.68827	302.822	9.32142e-15	1.13145e-12	clusterOptic area progenitors_vs_others	Optic area progenitors
LINC01515	LINC01515	2.64141	6.39714	266.779	9.37085e-15	1.13145e-12	clusterOptic area progenitors_vs_others	Optic area progenitors
ATP1A2	ATP1A2	4.96929	2.56236	183.255	9.98187e-15	1.18928e-12	clusterOptic area progenitors_vs_others	Optic area progenitors
BMPR1B	BMPR1B	5.20702	5.57127	486.772	9.98382e-15	1.18928e-12	clusterOptic area progenitors_vs_others	Optic area progenitors
THRB	THRB	3.5782	2.983	169.334	1.13428e-14	1.34216e-12	clusterOptic area progenitors_vs_others	Optic area progenitors
LGR4	LGR4	2.73677	7.01393	332.961	1.27883e-14	1.49329e-12	clusterOptic area progenitors_vs_others	Optic area progenitors
AC078955.1	AC078955.1	4.19162	3.33513	164.705	1.56659e-14	1.81237e-12	clusterOptic area progenitors_vs_others	Optic area progenitors
P3H2	P3H2	2.09425	5.51829	170.259	1.57251e-14	1.81237e-12	clusterOptic area progenitors_vs_others	Optic area progenitors
HMGN2	HMGN2	1.47818	6.75108	153.593	1.69554e-14	1.92911e-12	clusterOptic area progenitors_vs_others	Optic area progenitors
LGR5	LGR5	3.98562	2.98546	153.309	1.74189e-14	1.96923e-12	clusterOptic area progenitors_vs_others	Optic area progenitors
RCN1	RCN1	1.69152	4.83877	151.723	2.02656e-14	2.27485e-12	clusterOptic area progenitors_vs_others	Optic area progenitors
AC011306.1	AC011306.1	3.3953	3.25878	157.098	2.03787e-14	2.27485e-12	clusterOptic area progenitors_vs_others	Optic area progenitors
PAUPAR	PAUPAR	4.1385	2.19492	151.15	2.14115e-14	2.3752e-12	clusterOptic area progenitors_vs_others	Optic area progenitors
ROR1-AS1	ROR1-AS1	4.58859	2.63462	157.509	2.18938e-14	2.41362e-12	clusterOptic area progenitors_vs_others	Optic area progenitors
AC008700.1	AC008700.1	3.80972	3.28749	160.711	2.21155e-14	2.42301e-12	clusterOptic area progenitors_vs_others	Optic area progenitors
GTSE1	GTSE1	5.63919	4.23334	221.474	2.37296e-14	2.56815e-12	clusterOptic area progenitors_vs_others	Optic area progenitors
KIF11	KIF11	4.31362	4.47276	210.174	2.48178e-14	2.66964e-12	clusterOptic area progenitors_vs_others	Optic area progenitors
AC092958.1	AC092958.1	4.21032	3.15365	158.977	2.57439e-14	2.7361e-12	clusterOptic area progenitors_vs_others	Optic area progenitors
ADAMTS9-AS2	ADAMTS9-AS2	2.18481	6.27852	203.982	2.98196e-14	3.15041e-12	clusterOptic area progenitors_vs_others	Optic area progenitors
NUP62CL	NUP62CL	2.67116	4.18488	146.716	3.29691e-14	3.46253e-12	clusterOptic area progenitors_vs_others	Optic area progenitors
DOCK1	DOCK1	1.95931	6.31253	174.451	3.47679e-14	3.62997e-12	clusterOptic area progenitors_vs_others	Optic area progenitors
GPC6	GPC6	1.31024	9.99917	147.633	3.71587e-14	3.8569e-12	clusterOptic area progenitors_vs_others	Optic area progenitors
LHX2	LHX2	2.38659	5.16492	159.444	3.78259e-14	3.90332e-12	clusterOptic area progenitors_vs_others	Optic area progenitors
NDC80	NDC80	4.09873	3.95964	172.419	3.86567e-14	3.966e-12	clusterOptic area progenitors_vs_others	Optic area progenitors
FANCB	FANCB	3.84073	3.51583	144.755	4.00385e-14	4.06082e-12	clusterOptic area progenitors_vs_others	Optic area progenitors
RHOBTB1	RHOBTB1	1.72252	5.49026	144.5	4.10693e-14	4.1417e-12	clusterOptic area progenitors_vs_others	Optic area progenitors
MID1	MID1	1.50544	6.92283	149.034	4.24584e-14	4.2576e-12	clusterOptic area progenitors_vs_others	Optic area progenitors
CFAP299	CFAP299	2.94245	4.35503	143.383	4.59258e-14	4.55384e-12	clusterOptic area progenitors_vs_others	Optic area progenitors
NEIL3	NEIL3	6.10781	3.29131	168.948	4.72e-14	4.65418e-12	clusterOptic area progenitors_vs_others	Optic area progenitors
AC091906.1	AC091906.1	3.08605	4.88128	183.819	5.3727e-14	5.26851e-12	clusterOptic area progenitors_vs_others	Optic area progenitors
ELP4	ELP4	1.35541	6.85731	141.277	5.681e-14	5.54023e-12	clusterOptic area progenitors_vs_others	Optic area progenitors
AC096570.1	AC096570.1	5.65443	5.3029	438.262	6.93474e-14	6.72594e-12	clusterOptic area progenitors_vs_others	Optic area progenitors
ZFP36L2	ZFP36L2	4.30231	3.41315	147.32	7.42027e-14	7.15774e-12	clusterOptic area progenitors_vs_others	Optic area progenitors
MIR217HG	MIR217HG	3.9213	2.91147	162.416	7.48668e-14	7.18276e-12	clusterOptic area progenitors_vs_others	Optic area progenitors
TLL1	TLL1	2.85296	4.43089	138.034	7.92174e-14	7.5593e-12	clusterOptic area progenitors_vs_others	Optic area progenitors
QPRT	QPRT	2.72123	3.79824	137.111	8.71816e-14	8.27479e-12	clusterOptic area progenitors_vs_others	Optic area progenitors
DEPDC1	DEPDC1	5.38395	3.02793	147.342	9.0298e-14	8.525e-12	clusterOptic area progenitors_vs_others	Optic area progenitors
MAN2A1	MAN2A1	2.1255	6.1714	194.839	9.31007e-14	8.69707e-12	clusterOptic area progenitors_vs_others	Optic area progenitors
TEAD2	TEAD2	3.13576	3.96486	144.71	9.49369e-14	8.82217e-12	clusterOptic area progenitors_vs_others	Optic area progenitors
TYMS	TYMS	3.05329	3.53308	135.921	9.87098e-14	9.07772e-12	clusterOptic area progenitors_vs_others	Optic area progenitors
ANP32E	ANP32E	2.83149	4.33766	135.823	9.97288e-14	9.12416e-12	clusterOptic area progenitors_vs_others	Optic area progenitors
ZIC3	ZIC3	5.97489	1.13213	153.814	1.0456e-13	9.43988e-12	clusterOptic area progenitors_vs_others	Optic area progenitors
AC019127.1	AC019127.1	2.90101	4.77164	162.737	1.04775e-13	9.43988e-12	clusterOptic area progenitors_vs_others	Optic area progenitors
GTDC1	GTDC1	2.02201	5.18801	145.201	1.07511e-13	9.63743e-12	clusterOptic area progenitors_vs_others	Optic area progenitors
KNL1	KNL1	4.28108	4.30435	175.055	1.14741e-13	1.02338e-11	clusterOptic area progenitors_vs_others	Optic area progenitors
PRICKLE1	PRICKLE1	2.80263	4.58977	178.515	1.26879e-13	1.12599e-11	clusterOptic area progenitors_vs_others	Optic area progenitors
MYLK	MYLK	1.98833	4.54732	133.092	1.33099e-13	1.17531e-11	clusterOptic area progenitors_vs_others	Optic area progenitors
AC090825.1	AC090825.1	1.67225	5.84798	132.826	2.01642e-13	1.71877e-11	clusterOptic area progenitors_vs_others	Optic area progenitors
ASAP2	ASAP2	1.22852	6.7443	129.038	2.06098e-13	1.74192e-11	clusterOptic area progenitors_vs_others	Optic area progenitors
PTH2	PTH2	6.94286	1.49366	182.262	2.07685e-13	1.74701e-11	clusterOptic area progenitors_vs_others	Optic area progenitors
HIF1A-AS3	HIF1A-AS3	1.43383	7.43453	139.887	2.35791e-13	1.94653e-11	clusterOptic area progenitors_vs_others	Optic area progenitors
PRDM5	PRDM5	2.08946	4.96081	127.207	2.51996e-13	2.06114e-11	clusterOptic area progenitors_vs_others	Optic area progenitors
SLC25A21	SLC25A21	2.13231	6.14649	166.437	2.59915e-13	2.11616e-11	clusterOptic area progenitors_vs_others	Optic area progenitors
IGFBP5	IGFBP5	2.46814	5.77112	172.333	2.61471e-13	2.11911e-11	clusterOptic area progenitors_vs_others	Optic area progenitors
AC021088.1	AC021088.1	2.68735	4.04662	126.395	2.75706e-13	2.22432e-11	clusterOptic area progenitors_vs_others	Optic area progenitors
TMTC2	TMTC2	1.28967	8.4097	128.842	2.80681e-13	2.25421e-11	clusterOptic area progenitors_vs_others	Optic area progenitors
PBK	PBK	5.19523	3.3741	147.757	2.82034e-13	2.25487e-11	clusterOptic area progenitors_vs_others	Optic area progenitors
ANKRD33B	ANKRD33B	3.31352	3.33051	129.899	2.92421e-13	2.32743e-11	clusterOptic area progenitors_vs_others	Optic area progenitors
SPART	SPART	1.80446	5.46334	125.789	2.94926e-13	2.33689e-11	clusterOptic area progenitors_vs_others	Optic area progenitors
MCUB	MCUB	1.95021	5.20134	125.607	3.00977e-13	2.36374e-11	clusterOptic area progenitors_vs_others	Optic area progenitors
SMOC1	SMOC1	3.30482	5.18318	205.005	3.46699e-13	2.67546e-11	clusterOptic area progenitors_vs_others	Optic area progenitors
LTBP1	LTBP1	2.4871	7.70887	246.825	3.60605e-13	2.77073e-11	clusterOptic area progenitors_vs_others	Optic area progenitors
CENPM	CENPM	3.16553	3.92344	123.545	3.7936e-13	2.88981e-11	clusterOptic area progenitors_vs_others	Optic area progenitors
ANGPT1	ANGPT1	2.86026	4.14498	122.989	4.04007e-13	3.05137e-11	clusterOptic area progenitors_vs_others	Optic area progenitors
HJURP	HJURP	5.49402	2.89336	130.764	4.06849e-13	3.05981e-11	clusterOptic area progenitors_vs_others	Optic area progenitors
AL035670.1	AL035670.1	2.66641	3.88675	122.842	4.10787e-13	3.07469e-11	clusterOptic area progenitors_vs_others	Optic area progenitors
DIO3	DIO3	4.41544	2.17768	141.675	4.12696e-13	3.07469e-11	clusterOptic area progenitors_vs_others	Optic area progenitors
AL365295.1	AL365295.1	1.71155	5.18496	122.361	4.33904e-13	3.16319e-11	clusterOptic area progenitors_vs_others	Optic area progenitors
UST	UST	2.44069	4.8592	151.985	4.34851e-13	3.16319e-11	clusterOptic area progenitors_vs_others	Optic area progenitors
HSPB1	HSPB1	4.70942	1.85987	137.767	4.43086e-13	3.20993e-11	clusterOptic area progenitors_vs_others	Optic area progenitors
ADAMTS17	ADAMTS17	3.04489	5.19308	177.31	4.45385e-13	3.21347e-11	clusterOptic area progenitors_vs_others	Optic area progenitors
FAM114A1	FAM114A1	2.23079	3.87496	121.751	4.65147e-13	3.32899e-11	clusterOptic area progenitors_vs_others	Optic area progenitors
VEGFA	VEGFA	2.17037	3.95921	121.241	4.9314e-13	3.51516e-11	clusterOptic area progenitors_vs_others	Optic area progenitors
MAF	MAF	2.88861	3.45061	121.151	4.98213e-13	3.53646e-11	clusterOptic area progenitors_vs_others	Optic area progenitors
NEMP1	NEMP1	2.63988	4.11475	121.118	5.00114e-13	3.53646e-11	clusterOptic area progenitors_vs_others	Optic area progenitors
C4orf47	C4orf47	2.04009	4.80347	123.915	5.05506e-13	3.56041e-11	clusterOptic area progenitors_vs_others	Optic area progenitors
CYP39A1	CYP39A1	3.02793	3.49048	120.627	5.29172e-13	3.69775e-11	clusterOptic area progenitors_vs_others	Optic area progenitors
AC093535.1	AC093535.1	1.9661	4.78638	120.454	5.39837e-13	3.75747e-11	clusterOptic area progenitors_vs_others	Optic area progenitors
SULF1	SULF1	2.33243	5.89875	157.418	5.59829e-13	3.88141e-11	clusterOptic area progenitors_vs_others	Optic area progenitors
TRIM5	TRIM5	2.12461	4.17137	119.631	5.93657e-13	4.09993e-11	clusterOptic area progenitors_vs_others	Optic area progenitors
BMP7	BMP7	2.50298	4.22712	119.258	6.1991e-13	4.26465e-11	clusterOptic area progenitors_vs_others	Optic area progenitors
LIX1	LIX1	2.85323	5.19391	126.645	6.32005e-13	4.30886e-11	clusterOptic area progenitors_vs_others	Optic area progenitors
CRB1	CRB1	2.3168	5.39989	157.845	6.3362e-13	4.30886e-11	clusterOptic area progenitors_vs_others	Optic area progenitors
TGFB2	TGFB2	4.42505	5.75849	295.617	6.54614e-13	4.43463e-11	clusterOptic area progenitors_vs_others	Optic area progenitors
MEIS1	MEIS1	5.35117	4.63714	314.042	6.88244e-13	4.62714e-11	clusterOptic area progenitors_vs_others	Optic area progenitors
IFT57	IFT57	1.59032	5.13519	118.023	7.15932e-13	4.79513e-11	clusterOptic area progenitors_vs_others	Optic area progenitors
MAP3K20-AS1	MAP3K20-AS1	2.88775	4.51934	135.141	7.54395e-13	5.03375e-11	clusterOptic area progenitors_vs_others	Optic area progenitors
DAP	DAP	2.15407	4.5723	116.685	8.37945e-13	5.5703e-11	clusterOptic area progenitors_vs_others	Optic area progenitors
AC137770.1	AC137770.1	3.03697	3.26979	116.465	8.60102e-13	5.67508e-11	clusterOptic area progenitors_vs_others	Optic area progenitors
TPM2	TPM2	2.56125	4.07716	116.163	8.91408e-13	5.83823e-11	clusterOptic area progenitors_vs_others	Optic area progenitors
PRSS35	PRSS35	5.21603	1.28377	122.588	8.98509e-13	5.8631e-11	clusterOptic area progenitors_vs_others	Optic area progenitors
AC069277.1	AC069277.1	1.15335	8.24487	115.14	1.00673e-12	6.52135e-11	clusterOptic area progenitors_vs_others	Optic area progenitors
DLGAP5	DLGAP5	5.09968	4.0013	176.446	1.0113e-12	6.52713e-11	clusterOptic area progenitors_vs_others	Optic area progenitors
GSTP1	GSTP1	2.03814	4.77003	117.259	1.02723e-12	6.60591e-11	clusterOptic area progenitors_vs_others	Optic area progenitors
NAALADL2	NAALADL2	1.12786	7.75728	114.69	1.06237e-12	6.8072e-11	clusterOptic area progenitors_vs_others	Optic area progenitors
CYBRD1	CYBRD1	2.4535	5.0751	114.234	1.12206e-12	7.13817e-11	clusterOptic area progenitors_vs_others	Optic area progenitors
PREX2	PREX2	3.92617	5.12017	229.051	1.18462e-12	7.50921e-11	clusterOptic area progenitors_vs_others	Optic area progenitors
IQGAP3	IQGAP3	4.04684	2.87044	113.277	1.2591e-12	7.95295e-11	clusterOptic area progenitors_vs_others	Optic area progenitors
AURKB	AURKB	5.28923	3.04063	133.902	1.2646e-12	7.95939e-11	clusterOptic area progenitors_vs_others	Optic area progenitors
ZNF20	ZNF20	1.42481	5.63456	113.182	1.27364e-12	7.98793e-11	clusterOptic area progenitors_vs_others	Optic area progenitors
DSN1	DSN1	3.58168	3.301	113.099	1.28652e-12	8.04029e-11	clusterOptic area progenitors_vs_others	Optic area progenitors
SORCS2	SORCS2	3.67825	5.35968	256.336	1.34024e-12	8.34661e-11	clusterOptic area progenitors_vs_others	Optic area progenitors
AC023866.2	AC023866.2	2.76882	2.99622	112.61	1.36513e-12	8.47192e-11	clusterOptic area progenitors_vs_others	Optic area progenitors
TP53	TP53	2.01795	4.76792	112.015	1.46755e-12	9.07179e-11	clusterOptic area progenitors_vs_others	Optic area progenitors
GPX8	GPX8	4.86592	3.01058	134.551	1.47201e-12	9.07179e-11	clusterOptic area progenitors_vs_others	Optic area progenitors
PARP4	PARP4	2.09692	4.65685	111.871	1.49356e-12	9.14098e-11	clusterOptic area progenitors_vs_others	Optic area progenitors
ZIC4	ZIC4	5.6813	1.13287	125.281	1.50426e-12	9.14355e-11	clusterOptic area progenitors_vs_others	Optic area progenitors
PDGFRA	PDGFRA	3.15516	2.42245	110.721	1.71959e-12	1.03363e-10	clusterOptic area progenitors_vs_others	Optic area progenitors
TMEM63A	TMEM63A	2.91823	3.44298	110.683	1.72767e-12	1.03363e-10	clusterOptic area progenitors_vs_others	Optic area progenitors
RAX	RAX	2.25407	5.83232	128.43	1.74332e-12	1.03833e-10	clusterOptic area progenitors_vs_others	Optic area progenitors
AC021055.1	AC021055.1	3.91521	3.73907	116.095	1.84758e-12	1.09675e-10	clusterOptic area progenitors_vs_others	Optic area progenitors
MED12L	MED12L	1.41413	5.83556	109.803	1.92586e-12	1.1394e-10	clusterOptic area progenitors_vs_others	Optic area progenitors
COL9A1	COL9A1	3.47988	3.59527	114.661	1.9713e-12	1.15856e-10	clusterOptic area progenitors_vs_others	Optic area progenitors
DCHS2	DCHS2	1.85116	5.74471	116.241	1.98743e-12	1.16419e-10	clusterOptic area progenitors_vs_others	Optic area progenitors
ZNF423	ZNF423	2.18777	6.52788	183.361	2.03035e-12	1.18541e-10	clusterOptic area progenitors_vs_others	Optic area progenitors
E2F7	E2F7	4.97588	3.73892	141.618	2.14729e-12	1.24952e-10	clusterOptic area progenitors_vs_others	Optic area progenitors
DLK1	DLK1	1.75033	8.43611	159	2.15422e-12	1.24952e-10	clusterOptic area progenitors_vs_others	Optic area progenitors
AF127577.2	AF127577.2	1.59302	5.10302	108.683	2.21329e-12	1.2796e-10	clusterOptic area progenitors_vs_others	Optic area progenitors
CRABP1	CRABP1	6.31592	3.07358	235.823	2.23754e-12	1.28942e-10	clusterOptic area progenitors_vs_others	Optic area progenitors
PROM1	PROM1	5.63883	1.91164	124.764	2.26467e-12	1.30083e-10	clusterOptic area progenitors_vs_others	Optic area progenitors
CD99	CD99	2.40008	5.01123	120.897	2.2831e-12	1.30718e-10	clusterOptic area progenitors_vs_others	Optic area progenitors
ARHGAP11A	ARHGAP11A	3.99379	3.71612	132.329	2.34495e-12	1.33828e-10	clusterOptic area progenitors_vs_others	Optic area progenitors
YBX3	YBX3	4.14812	3.18382	120.843	2.37889e-12	1.3533e-10	clusterOptic area progenitors_vs_others	Optic area progenitors
CGNL1	CGNL1	3.18496	2.45658	107.911	2.43767e-12	1.38139e-10	clusterOptic area progenitors_vs_others	Optic area progenitors
MGME1	MGME1	3.06449	4.18366	119.772	2.44384e-12	1.38139e-10	clusterOptic area progenitors_vs_others	Optic area progenitors
EGF	EGF	3.31203	2.5501	107.165	2.78937e-12	1.56693e-10	clusterOptic area progenitors_vs_others	Optic area progenitors
VSIG10L2	VSIG10L2	3.18357	2.42942	106.84	2.78974e-12	1.56693e-10	clusterOptic area progenitors_vs_others	Optic area progenitors
TOP2A	TOP2A	5.28176	5.44756	266.034	2.84155e-12	1.591e-10	clusterOptic area progenitors_vs_others	Optic area progenitors
CDCA7	CDCA7	4.0269	2.30624	106.193	3.02792e-12	1.69002e-10	clusterOptic area progenitors_vs_others	Optic area progenitors
MYO5C	MYO5C	2.24439	3.6243	105.879	3.15106e-12	1.75323e-10	clusterOptic area progenitors_vs_others	Optic area progenitors
MGST1	MGST1	1.98391	5.13953	106.733	3.19113e-12	1.76461e-10	clusterOptic area progenitors_vs_others	Optic area progenitors
KIF2C	KIF2C	3.61094	3.93648	121.015	3.3532e-12	1.8426e-10	clusterOptic area progenitors_vs_others	Optic area progenitors
MSI1	MSI1	1.57079	4.84025	105.293	3.39578e-12	1.86024e-10	clusterOptic area progenitors_vs_others	Optic area progenitors
UBE2C	UBE2C	6.97028	2.86783	165.764	3.40912e-12	1.8618e-10	clusterOptic area progenitors_vs_others	Optic area progenitors
SERPINH1	SERPINH1	5.02259	3.18422	134.074	3.93397e-12	2.14184e-10	clusterOptic area progenitors_vs_others	Optic area progenitors
CDCA2	CDCA2	4.97247	4.08712	169.869	4.03362e-12	2.18938e-10	clusterOptic area progenitors_vs_others	Optic area progenitors
HMGN3	HMGN3	1.12589	7.13082	103.916	4.05248e-12	2.19291e-10	clusterOptic area progenitors_vs_others	Optic area progenitors
AC079753.2	AC079753.2	4.81664	2.63256	108.996	4.21719e-12	2.26821e-10	clusterOptic area progenitors_vs_others	Optic area progenitors
AL645568.1	AL645568.1	1.5691	5.47111	103.577	4.23404e-12	2.27039e-10	clusterOptic area progenitors_vs_others	Optic area progenitors
CPS1	CPS1	4.17319	2.04568	103.425	4.31804e-12	2.30846e-10	clusterOptic area progenitors_vs_others	Optic area progenitors
FAM111A	FAM111A	3.93309	3.60518	107.878	4.82049e-12	2.554e-10	clusterOptic area progenitors_vs_others	Optic area progenitors
CLMAT3	CLMAT3	2.67832	3.298	101.975	5.21528e-12	2.74677e-10	clusterOptic area progenitors_vs_others	Optic area progenitors
LINC01473	LINC01473	1.25684	7.60238	108.819	5.59932e-12	2.92301e-10	clusterOptic area progenitors_vs_others	Optic area progenitors
NOX4	NOX4	2.12803	5.19834	115.546	5.96566e-12	3.09604e-10	clusterOptic area progenitors_vs_others	Optic area progenitors
CASP7	CASP7	4.36014	2.6913	112.229	6.02365e-12	3.11702e-10	clusterOptic area progenitors_vs_others	Optic area progenitors
ADAMTS19	ADAMTS19	2.51236	3.01082	100.167	6.61815e-12	3.39496e-10	clusterOptic area progenitors_vs_others	Optic area progenitors
CALCRL	CALCRL	4.51954	1.91465	105.012	6.82543e-12	3.4912e-10	clusterOptic area progenitors_vs_others	Optic area progenitors
STON1	STON1	1.73551	5.3266	99.7575	6.98862e-12	3.5644e-10	clusterOptic area progenitors_vs_others	Optic area progenitors
EFCAB11	EFCAB11	1.95707	4.83952	101.603	7.23148e-12	3.66719e-10	clusterOptic area progenitors_vs_others	Optic area progenitors
FGFR2	FGFR2	3.56362	4.68255	137.147	7.27614e-12	3.67932e-10	clusterOptic area progenitors_vs_others	Optic area progenitors
AC015712.2	AC015712.2	7.83726	0.944326	147.766	7.89892e-12	3.98289e-10	clusterOptic area progenitors_vs_others	Optic area progenitors
AC124854.1	AC124854.1	3.77956	2.42851	110.372	7.96447e-12	3.99326e-10	clusterOptic area progenitors_vs_others	Optic area progenitors
CHSY3	CHSY3	2.31187	4.48627	120.1	8.23998e-12	4.10818e-10	clusterOptic area progenitors_vs_others	Optic area progenitors
ENOSF1	ENOSF1	1.59592	6.16027	112.042	8.91465e-12	4.40741e-10	clusterOptic area progenitors_vs_others	Optic area progenitors
GAS2L3	GAS2L3	4.47391	4.12185	160.211	9.28536e-12	4.55265e-10	clusterOptic area progenitors_vs_others	Optic area progenitors
NCAPH	NCAPH	5.06739	2.86435	108.322	9.35449e-12	4.57391e-10	clusterOptic area progenitors_vs_others	Optic area progenitors
ARHGAP42	ARHGAP42	1.89003	5.23214	96.6656	1.05967e-11	5.13881e-10	clusterOptic area progenitors_vs_others	Optic area progenitors
HAS2	HAS2	6.04676	3.4559	164.027	1.07295e-11	5.18905e-10	clusterOptic area progenitors_vs_others	Optic area progenitors
AC079226.2	AC079226.2	1.89445	5.20144	105.903	1.18893e-11	5.71877e-10	clusterOptic area progenitors_vs_others	Optic area progenitors
LINC02649	LINC02649	2.35439	3.56564	95.6311	1.22071e-11	5.85578e-10	clusterOptic area progenitors_vs_others	Optic area progenitors
RTKN2	RTKN2	4.09705	4.36566	145.998	1.24278e-11	5.94558e-10	clusterOptic area progenitors_vs_others	Optic area progenitors
TRIM56	TRIM56	1.9837	4.37978	94.9773	1.33567e-11	6.32181e-10	clusterOptic area progenitors_vs_others	Optic area progenitors
AP000962.1	AP000962.1	2.14593	4.12216	94.7236	1.38329e-11	6.49635e-10	clusterOptic area progenitors_vs_others	Optic area progenitors
TRPM3	TRPM3	4.04398	8.22635	265.269	1.46054e-11	6.82188e-10	clusterOptic area progenitors_vs_others	Optic area progenitors
GRAMD2B	GRAMD2B	2.10109	4.30551	94.2617	1.4747e-11	6.86993e-10	clusterOptic area progenitors_vs_others	Optic area progenitors
TRIM59	TRIM59	2.2754	4.47902	95.6362	1.5077e-11	6.987e-10	clusterOptic area progenitors_vs_others	Optic area progenitors
EML1	EML1	1.16966	6.45091	93.9729	1.53507e-11	7.05854e-10	clusterOptic area progenitors_vs_others	Optic area progenitors
CCKBR	CCKBR	4.35837	1.62465	98.1724	1.6134e-11	7.39955e-10	clusterOptic area progenitors_vs_others	Optic area progenitors
DCT	DCT	6.92202	4.79468	249.468	1.6667e-11	7.62431e-10	clusterOptic area progenitors_vs_others	Optic area progenitors
SDK1	SDK1	1.10848	9.67681	96.8146	1.71333e-11	7.80547e-10	clusterOptic area progenitors_vs_others	Optic area progenitors
CCND1	CCND1	2.86699	4.1876	97.6996	1.7151e-11	7.80547e-10	clusterOptic area progenitors_vs_others	Optic area progenitors
ID3	ID3	3.35149	5.44347	152.105	1.72782e-11	7.84323e-10	clusterOptic area progenitors_vs_others	Optic area progenitors
ZIC2	ZIC2	7.52903	0.686595	141.484	1.75067e-11	7.92667e-10	clusterOptic area progenitors_vs_others	Optic area progenitors
NPAS3	NPAS3	1.87018	9.27931	161.13	1.83465e-11	8.26476e-10	clusterOptic area progenitors_vs_others	Optic area progenitors
GRM7-AS3	GRM7-AS3	1.11226	7.69602	92.6579	1.84488e-11	8.28981e-10	clusterOptic area progenitors_vs_others	Optic area progenitors
CENPF	CENPF	4.63151	5.76139	221.909	1.88688e-11	8.45714e-10	clusterOptic area progenitors_vs_others	Optic area progenitors
DIAPH3	DIAPH3	3.75703	5.89843	203.252	1.99884e-11	8.9139e-10	clusterOptic area progenitors_vs_others	Optic area progenitors
SLC16A4	SLC16A4	1.25022	6.01992	91.9157	2.04829e-11	9.067e-10	clusterOptic area progenitors_vs_others	Optic area progenitors
TGIF2	TGIF2	3.06004	3.94143	101.706	2.04849e-11	9.067e-10	clusterOptic area progenitors_vs_others	Optic area progenitors
LINC01995	LINC01995	4.37985	3.17755	101.251	2.14317e-11	9.46248e-10	clusterOptic area progenitors_vs_others	Optic area progenitors
TGFBR3	TGFBR3	2.75335	3.02258	91.4862	2.17673e-11	9.58679e-10	clusterOptic area progenitors_vs_others	Optic area progenitors
SORCS11	SORCS1	2.8447	7.85358	216.484	2.1965e-11	9.63873e-10	clusterOptic area progenitors_vs_others	Optic area progenitors
APOE	APOE	4.19053	2.0787	101.036	2.19938e-11	9.63873e-10	clusterOptic area progenitors_vs_others	Optic area progenitors
NR2F2-AS1	NR2F2-AS1	5.39441	1.78371	126.021	2.2906e-11	9.97612e-10	clusterOptic area progenitors_vs_others	Optic area progenitors
RRBP1	RRBP1	1.70628	4.94861	91.1192	2.29323e-11	9.97612e-10	clusterOptic area progenitors_vs_others	Optic area progenitors
ZEB2	ZEB2	5.25691	4.74427	227.467	2.34793e-11	1.01891e-09	clusterOptic area progenitors_vs_others	Optic area progenitors
NEAT1	NEAT1	1.38457	8.81184	116.31	2.36921e-11	1.02564e-09	clusterOptic area progenitors_vs_others	Optic area progenitors
PARP14	PARP14	2.0608	4.48534	90.8364	2.38748e-11	1.03103e-09	clusterOptic area progenitors_vs_others	Optic area progenitors
P2RY12	P2RY12	1.50714	4.86222	90.3729	2.55087e-11	1.09892e-09	clusterOptic area progenitors_vs_others	Optic area progenitors
B2M	B2M	3.09384	3.21736	89.7224	2.80043e-11	1.20351e-09	clusterOptic area progenitors_vs_others	Optic area progenitors
FST	FST	4.501	2.69121	98.954	2.83275e-11	1.2134e-09	clusterOptic area progenitors_vs_others	Optic area progenitors
COL13A1	COL13A1	3.39054	1.96303	89.6319	2.83713e-11	1.2134e-09	clusterOptic area progenitors_vs_others	Optic area progenitors
SNHG6	SNHG6	1.74535	4.55873	89.4891	2.8961e-11	1.23268e-09	clusterOptic area progenitors_vs_others	Optic area progenitors
SMC4	SMC4	3.06242	4.95624	137.187	3.11427e-11	1.31295e-09	clusterOptic area progenitors_vs_others	Optic area progenitors
DIRC3	DIRC3	1.60621	5.58557	92.7751	3.19621e-11	1.3443e-09	clusterOptic area progenitors_vs_others	Optic area progenitors
HAS2-AS1	HAS2-AS1	2.64453	3.27976	88.7317	3.23124e-11	1.35582e-09	clusterOptic area progenitors_vs_others	Optic area progenitors
CMTM8	CMTM8	2.03678	4.57559	92.1911	3.27634e-11	1.37151e-09	clusterOptic area progenitors_vs_others	Optic area progenitors
AC009879.4	AC009879.4	3.51727	2.06042	88.4596	3.36143e-11	1.40051e-09	clusterOptic area progenitors_vs_others	Optic area progenitors
AC009229.2	AC009229.2	3.5335	1.51917	87.731	3.73811e-11	1.55381e-09	clusterOptic area progenitors_vs_others	Optic area progenitors
CHST3	CHST3	2.04003	4.1323	87.6752	3.76875e-11	1.56289e-09	clusterOptic area progenitors_vs_others	Optic area progenitors
GASK1B	GASK1B	4.49578	1.5766	91.6939	3.80333e-11	1.57355e-09	clusterOptic area progenitors_vs_others	Optic area progenitors
DIO2	DIO2	2.18044	4.7217	87.5201	3.85528e-11	1.59134e-09	clusterOptic area progenitors_vs_others	Optic area progenitors
CKS2	CKS2	4.32325	2.51265	91.5675	3.86919e-11	1.59337e-09	clusterOptic area progenitors_vs_others	Optic area progenitors
TTC23	TTC23	1.66025	4.59952	87.4345	3.90393e-11	1.60395e-09	clusterOptic area progenitors_vs_others	Optic area progenitors
CD37	CD37	2.24683	3.7065	87.3972	3.92534e-11	1.60851e-09	clusterOptic area progenitors_vs_others	Optic area progenitors
AC091078.1	AC091078.1	1.61517	6.03889	95.4178	4.24114e-11	1.73048e-09	clusterOptic area progenitors_vs_others	Optic area progenitors
AL133395.1	AL133395.1	3.40493	4.2005	131.703	4.44231e-11	1.80841e-09	clusterOptic area progenitors_vs_others	Optic area progenitors
OSBPL1A	OSBPL1A	1.16794	6.58053	86.4239	4.53001e-11	1.83989e-09	clusterOptic area progenitors_vs_others	Optic area progenitors
SYT17	SYT17	1.63959	4.98089	87.1447	4.65925e-11	1.88806e-09	clusterOptic area progenitors_vs_others	Optic area progenitors
RDH10	RDH10	4.15229	2.7322	113.287	4.71032e-11	1.90441e-09	clusterOptic area progenitors_vs_others	Optic area progenitors
TPX2	TPX2	4.35589	4.68341	166.338	4.93712e-11	1.99157e-09	clusterOptic area progenitors_vs_others	Optic area progenitors
LINC01994	LINC01994	2.79769	4.05197	85.7219	5.02684e-11	2.02316e-09	clusterOptic area progenitors_vs_others	Optic area progenitors
WEE1	WEE1	2.33512	3.79261	85.5783	5.13537e-11	2.05751e-09	clusterOptic area progenitors_vs_others	Optic area progenitors
CDC20B	CDC20B	5.18044	2.06003	106.814	5.17679e-11	2.06943e-09	clusterOptic area progenitors_vs_others	Optic area progenitors
CCNB1	CCNB1	3.72112	4.17922	123.379	5.29752e-11	2.11294e-09	clusterOptic area progenitors_vs_others	Optic area progenitors
AL391840.1	AL391840.1	1.37546	5.6421	85.265	5.38081e-11	2.14135e-09	clusterOptic area progenitors_vs_others	Optic area progenitors
PLEKHG1	PLEKHG1	2.25327	7.49117	170.725	5.41079e-11	2.14846e-09	clusterOptic area progenitors_vs_others	Optic area progenitors
RRM2	RRM2	4.35429	4.65694	138.475	5.81918e-11	2.29521e-09	clusterOptic area progenitors_vs_others	Optic area progenitors
OAF	OAF	5.15083	2.40361	98.4269	6.07564e-11	2.39105e-09	clusterOptic area progenitors_vs_others	Optic area progenitors
AC087564.1	AC087564.1	2.28098	3.11485	84.21	6.30275e-11	2.47494e-09	clusterOptic area progenitors_vs_others	Optic area progenitors
COL27A1	COL27A1	2.84245	3.0899	84.193	6.3189e-11	2.47581e-09	clusterOptic area progenitors_vs_others	Optic area progenitors
AC011139.1	AC011139.1	3.81976	2.84869	84.1668	6.34391e-11	2.48013e-09	clusterOptic area progenitors_vs_others	Optic area progenitors
UTRN	UTRN	1.26556	7.11806	93.345	6.43541e-11	2.50487e-09	clusterOptic area progenitors_vs_others	Optic area progenitors
P4HB	P4HB	1.98139	4.05037	83.9666	6.5383e-11	2.53935e-09	clusterOptic area progenitors_vs_others	Optic area progenitors
MIPOL1	MIPOL1	1.01932	7.15936	83.4429	7.07709e-11	2.74261e-09	clusterOptic area progenitors_vs_others	Optic area progenitors
CHST15	CHST15	3.7615	1.67434	83.5424	7.20259e-11	2.78365e-09	clusterOptic area progenitors_vs_others	Optic area progenitors
BARD1	BARD1	3.08027	4.72063	122.774	7.22061e-11	2.78365e-09	clusterOptic area progenitors_vs_others	Optic area progenitors
CUBN	CUBN	1.54647	4.62892	83.2782	7.25607e-11	2.78762e-09	clusterOptic area progenitors_vs_others	Optic area progenitors
MERTK	MERTK	1.94828	4.33147	83.1999	7.34289e-11	2.81488e-09	clusterOptic area progenitors_vs_others	Optic area progenitors
PLCE1	PLCE1	1.59461	4.67662	83.0684	7.49111e-11	2.85935e-09	clusterOptic area progenitors_vs_others	Optic area progenitors
BDH2	BDH2	2.05052	4.76307	83.987	7.69773e-11	2.92563e-09	clusterOptic area progenitors_vs_others	Optic area progenitors
PRR11	PRR11	3.25404	3.7538	102.508	7.75349e-11	2.94053e-09	clusterOptic area progenitors_vs_others	Optic area progenitors
VIPR2	VIPR2	2.98356	3.34472	82.824	7.77499e-11	2.94239e-09	clusterOptic area progenitors_vs_others	Optic area progenitors
HMGB2	HMGB2	4.71213	4.41349	154.121	8.19012e-11	3.08634e-09	clusterOptic area progenitors_vs_others	Optic area progenitors
CEMIP2	CEMIP2	1.71009	6.46581	114.69	8.29866e-11	3.12061e-09	clusterOptic area progenitors_vs_others	Optic area progenitors
NUCKS1	NUCKS1	1.12361	6.65926	82.3699	8.33302e-11	3.12328e-09	clusterOptic area progenitors_vs_others	Optic area progenitors
GJA1	GJA1	5.01424	3.00352	109.936	8.5789e-11	3.20562e-09	clusterOptic area progenitors_vs_others	Optic area progenitors
ACSF2	ACSF2	2.99254	3.2091	81.9684	8.86184e-11	3.29261e-09	clusterOptic area progenitors_vs_others	Optic area progenitors
CCN1	CCN1	2.55316	5.12353	85.7927	9.15688e-11	3.37891e-09	clusterOptic area progenitors_vs_others	Optic area progenitors
TRABD2B	TRABD2B	4.47573	1.84123	88.2993	9.21615e-11	3.39372e-09	clusterOptic area progenitors_vs_others	Optic area progenitors
AC114956.3	AC114956.3	2.10566	4.15021	81.4939	9.53269e-11	3.48857e-09	clusterOptic area progenitors_vs_others	Optic area progenitors
MCM10	MCM10	4.0249	3.16257	81.3877	9.68996e-11	3.53883e-09	clusterOptic area progenitors_vs_others	Optic area progenitors
TIAM1	TIAM1	1.06276	7.63267	81.3202	9.79147e-11	3.56124e-09	clusterOptic area progenitors_vs_others	Optic area progenitors
MXRA8	MXRA8	3.54405	1.87078	81.2459	9.90452e-11	3.58766e-09	clusterOptic area progenitors_vs_others	Optic area progenitors
IGSF10	IGSF10	1.53512	4.72125	81.2277	9.93227e-11	3.59039e-09	clusterOptic area progenitors_vs_others	Optic area progenitors
BUB1	BUB1	5.87766	3.53526	140.562	1.03035e-10	3.71701e-09	clusterOptic area progenitors_vs_others	Optic area progenitors
HHAT	HHAT	1.57327	4.97593	80.827	1.05676e-10	3.79685e-09	clusterOptic area progenitors_vs_others	Optic area progenitors
ANLN	ANLN	3.78939	4.03352	110.1	1.09787e-10	3.93659e-09	clusterOptic area progenitors_vs_others	Optic area progenitors
ECT2	ECT2	4.46034	4.71246	156.525	1.11793e-10	3.99781e-09	clusterOptic area progenitors_vs_others	Optic area progenitors
AC131571.1	AC131571.1	1.15134	7.03476	84.3928	1.12097e-10	3.99781e-09	clusterOptic area progenitors_vs_others	Optic area progenitors
FAM160A1	FAM160A1	2.58911	4.53487	114.567	1.12379e-10	3.99781e-09	clusterOptic area progenitors_vs_others	Optic area progenitors
GDF10	GDF10	5.12003	1.22144	88.0952	1.13689e-10	4.03574e-09	clusterOptic area progenitors_vs_others	Optic area progenitors
ADAMTS12	ADAMTS12	2.18072	5.5931	111.386	1.21094e-10	4.28146e-09	clusterOptic area progenitors_vs_others	Optic area progenitors
TMEM1171	TMEM117	1.17416	6.25191	79.6637	1.26674e-10	4.46987e-09	clusterOptic area progenitors_vs_others	Optic area progenitors
COL22A1	COL22A1	2.26135	4.09818	79.5531	1.2889e-10	4.53902e-09	clusterOptic area progenitors_vs_others	Optic area progenitors
PIMREG	PIMREG	4.51204	2.55797	86.8673	1.34099e-10	4.7131e-09	clusterOptic area progenitors_vs_others	Optic area progenitors
ITPKB	ITPKB	4.2969	2.50221	86.7513	1.36219e-10	4.77815e-09	clusterOptic area progenitors_vs_others	Optic area progenitors
AL162464.2	AL162464.2	2.38818	3.58145	79.0297	1.39937e-10	4.88924e-09	clusterOptic area progenitors_vs_others	Optic area progenitors
FZD5	FZD5	1.92031	4.65893	79.5691	1.44119e-10	5.02548e-09	clusterOptic area progenitors_vs_others	Optic area progenitors
GPM6A	GPM6A	1.07982	8.2448	82.7627	1.4692e-10	5.11309e-09	clusterOptic area progenitors_vs_others	Optic area progenitors
H2AFJ	H2AFJ	3.69143	2.72821	81.7039	1.56495e-10	5.42506e-09	clusterOptic area progenitors_vs_others	Optic area progenitors
FANK1	FANK1	1.8202	4.1137	78.1998	1.59551e-10	5.52022e-09	clusterOptic area progenitors_vs_others	Optic area progenitors
MCM3	MCM3	3.242	3.51909	80.8499	1.62074e-10	5.5966e-09	clusterOptic area progenitors_vs_others	Optic area progenitors
CKAP2	CKAP2	2.08642	5.18578	99.6504	1.66867e-10	5.72868e-09	clusterOptic area progenitors_vs_others	Optic area progenitors
MKI67	MKI67	5.91423	3.74756	139.654	1.78384e-10	6.08874e-09	clusterOptic area progenitors_vs_others	Optic area progenitors
SULT1C2	SULT1C2	3.33297	1.66545	77.4188	1.80674e-10	6.13151e-09	clusterOptic area progenitors_vs_others	Optic area progenitors
MIR99AHG	MIR99AHG	1.61251	9.06125	119.185	1.89033e-10	6.36651e-09	clusterOptic area progenitors_vs_others	Optic area progenitors
NDE1	NDE1	3.4103	3.55989	85.129	2.06184e-10	6.931e-09	clusterOptic area progenitors_vs_others	Optic area progenitors
FSTL1	FSTL1	1.78823	5.05371	77.8924	2.0709e-10	6.94828e-09	clusterOptic area progenitors_vs_others	Optic area progenitors
[truncated: 2,707 more rows]

## Sheet: d50-70_ARC
	gene	logFC	logCPM	F	PValue	FDR	comparison	cluster
[truncated: 1,542 more rows]

[truncated: 4 more sheets: d50_70_ARC_neurons, d16_BMP, d50+_BMP, d50+_BMP_POMC]
